# Supplementary material for: Uncovering a Macrophage Transcriptional Program by Integrating Evidence from Motif Scanning and Expression Dynamics
Source: PLoS Comput Biol. 2008 Mar 21;4(3):e1000021. doi: 10.1371/journal.pcbi.1000021 (PMC2265556; doi:10.1371/journal.pcbi.1000021)
Supplement: Table S8 — Gene Ontology enrichments in co-expressed gene clusters. Column 1 indicates the cluster. Column 2 contains the Gene Ontology ID (GOID) for the GO term. Column 3 contains the GO term. Column 4 indicates the GO hierarchy (process, component, or function) to which the GO term belongs. Column 5 contains the -log10 P value (significance) for the enrichment of the GO term in the indicated cluster. Column 6 contains the level of the GO term in the gene ontology hierarchy. Column 7 indicates the number of genes within the cluster that possess this GO term. Column 8 indicates the frequency at which this GO term appears in the set of all annotated genes in the genome (see Materials and Methods, Functional Enrichment Analysis). Column 8 indicates the frequency at which the GO term appears among genes in the indicated cluster. (0.54 MB XLS) [file pcbi.1000021.s026.xls]

## Sheet: FDR-thresh
Cluster	GOID	GO Term	Ont Name	log PV	ont level	count	super freq	small freq
1	GO:0007067	mitosis	biological process	29.5396	5	28	0.008036	0.247788
1	GO:0022403	cell cycle phase	biological process	29.5245	4	33	0.013777	0.292035
1	GO:0000087	M phase of mitotic cell cycle	biological process	29.3875	5	28	0.008132	0.247788
1	GO:0051301	cell division	biological process	29.0707	3	30	0.010476	0.265487
1	GO:0000278	mitotic cell cycle	biological process	28.822	4	31	0.011863	0.274336
1	GO:0005694	chromosome	cellular component	25.166	6	31	0.016408	0.274336
1	GO:0007049	cell cycle	biological process	25.0709	3	42	0.036785	0.371681
1	GO:0000775	chromosome, pericentric region	cellular component	19.9289	6	16	0.003157	0.141593
1	GO:0005634	nucleus	cellular component	12.7168	6	62	0.179861	0.548673
1	GO:0007059	chromosome segregation	biological process	12.3459	3	11	0.002727	0.097345
1	GO:0007088	regulation of mitosis	biological process	12.2471	6	10	0.002009	0.088496
1	GO:0005819	spindle	cellular component	10.6627	6	10	0.002966	0.088496
1	GO:0000776	kinetochore	cellular component	10.6301	6	8	0.001387	0.070796
1	GO:0051276	chromosome organization and biogenesis	biological process	9.92133	5	18	0.016503	0.159292
1	GO:0000910	cytokinesis	biological process	9.83623	4	8	0.001626	0.070796
1	GO:0006259	DNA metabolic process	biological process	9.35622	5	23	0.030758	0.20354
1	GO:0005876	spindle microtubule	cellular component	8.99945	7	6	0.000765	0.053097
1	GO:0000074	regulation of progression through cell cycle	biological process	8.5943	5	19	0.022483	0.168142
1	GO:0051726	regulation of cell cycle	biological process	8.54871	4	19	0.022626	0.168142
1	GO:0015630	microtubule cytoskeleton	cellular component	8.54039	7	17	0.018656	0.150442
1	GO:0000075	cell cycle checkpoint	biological process	8.40932	6	8	0.002392	0.070796
1	GO:0000785	chromatin	cellular component	8.19894	6	12	0.008515	0.106195
1	GO:0043227	membrane-bound organelle	cellular component	7.69755	3	69	0.275963	0.610619
1	GO:0000070	mitotic sister chromatid segregation	biological process	7.6597	6	6	0.001148	0.053097
1	GO:0000819	sister chromatid segregation	biological process	7.54321	5	6	0.001196	0.053097
1	GO:0007001	chromosome organization and biogenesis (sensu Eukaryota)	biological process	7.42949	6	15	0.015977	0.132743
1	GO:0000793	condensed chromosome	cellular component	6.9714	7	7	0.002535	0.061947
1	GO:0006974	response to DNA damage stimulus	biological process	6.24892	4	12	0.01215	0.106195
1	GO:0007017	microtubule-based process	biological process	5.44054	6	10	0.009711	0.088496
1	GO:0006260	DNA replication	biological process	5.38836	6	9	0.007702	0.079646
1	GO:0006323	DNA packaging	biological process	5.2048	6	11	0.012724	0.097345
1	GO:0005856	cytoskeleton	cellular component	4.92484	6	20	0.04487	0.176991
1	GO:0005874	microtubule	cellular component	4.79843	6	10	0.012102	0.088496
1	GO:0006334	nucleosome assembly	biological process	4.58946	8	6	0.003635	0.053097
1	GO:0007010	cytoskeleton organization and biogenesis	biological process	4.37144	5	14	0.024827	0.123894
1	GO:0031497	chromatin assembly	biological process	4.14571	8	6	0.004353	0.053097
1	GO:0006325	establishment and/or maintenance of chromatin architecture	biological process	3.7618	7	9	0.012389	0.079646
1	GO:0006281	DNA repair	biological process	3.75035	5	8	0.009758	0.070796
1	GO:0005524	ATP binding	molecular function	3.72288	6	21	0.063047	0.185841
1	GO:0065004	protein-DNA complex assembly	biological process	3.52429	7	6	0.005645	0.053097
1	GO:0006333	chromatin assembly or disassembly	biological process	3.28121	8	6	0.006266	0.053097
1	GO:0016772	transferase activity, transferring phosphorus-containing groups	molecular function	3.25229	4	17	0.049127	0.150442
1	GO:0005096	GTPase activator activity	molecular function	2.82859	4	6	0.00861	0.053097
1	GO:0017076	purine nucleotide binding	molecular function	2.67681	4	22	0.080985	0.19469
1	GO:0016301	kinase activity	molecular function	2.54662	5	14	0.042478	0.123894
1	GO:0000166	nucleotide binding	molecular function	2.53413	3	24	0.093997	0.212389
1	GO:0004674	protein serine/threonine kinase activity	molecular function	2.29005	7	9	0.022626	0.079646
1	GO:0006950	response to stress	biological process	2.24584	3	14	0.040756	0.123894
1	GO:0016740	transferase activity	molecular function	2.08059	3	21	0.085099	0.185841
1	GO:0008047	enzyme activator activity	molecular function	2.07954	3	6	0.012246	0.053097
1	GO:0030695	GTPase regulator activity	molecular function	2.03371	3	7	0.016408	0.061947
1	GO:0046983	protein dimerization activity	molecular function	1.91445	4	6	0.013298	0.053097
1	GO:0008283	cell proliferation	biological process	1.86826	3	11	0.031858	0.097345
2	GO:0005681	spliceosome	cellular component	3.61928	5	6	0.006171	0.055556
2	GO:0008380	RNA splicing	biological process	3.47887	7	7	0.009041	0.064815
2	GO:0019752	carboxylic acid metabolic process	biological process	3.17345	5	11	0.024013	0.101852
2	GO:0006397	mRNA processing	biological process	2.9943	7	7	0.010906	0.064815
2	GO:0030529	ribonucleoprotein complex	cellular component	2.96388	4	10	0.022004	0.092593
2	GO:0016071	mRNA metabolic process	biological process	2.64842	6	7	0.012533	0.064815
2	GO:0043227	membrane-bound organelle	cellular component	2.40764	3	52	0.275963	0.481481
2	GO:0005739	mitochondrion	cellular component	2.39752	5	13	0.039943	0.12037
2	GO:0006396	RNA processing	biological process	2.30138	6	8	0.018321	0.074074
2	GO:0022607	cellular component assembly	biological process	2.29302	5	9	0.022435	0.083333
3	GO:0007049	cell cycle	biological process	26.7877	3	41	0.036785	0.386792
3	GO:0022403	cell cycle phase	biological process	19.3542	4	24	0.013777	0.226415
3	GO:0007067	mitosis	biological process	19.1467	5	20	0.008036	0.188679
3	GO:0022402	cell cycle process	biological process	19.0591	3	32	0.031428	0.301887
3	GO:0000087	M phase of mitotic cell cycle	biological process	19.0419	5	20	0.008132	0.188679
3	GO:0000279	M phase	biological process	18.953	5	22	0.01105	0.207547
3	GO:0000278	mitotic cell cycle	biological process	18.2789	4	22	0.011863	0.207547
3	GO:0006259	DNA metabolic process	biological process	18.2775	5	31	0.030758	0.292453
3	GO:0051301	cell division	biological process	18.1328	3	21	0.010476	0.198113
3	GO:0005694	chromosome	cellular component	15.6872	6	22	0.016408	0.207547
3	GO:0006260	DNA replication	biological process	15.3569	6	17	0.007702	0.160377
3	GO:0005634	nucleus	cellular component	13.6289	6	58	0.179861	0.54717
3	GO:0043228	non-membrane-bound organelle	cellular component	10.3499	3	34	0.075628	0.320755
3	GO:0006281	DNA repair	biological process	10.1027	5	14	0.009758	0.132075
3	GO:0006974	response to DNA damage stimulus	biological process	9.88189	4	15	0.01215	0.141509
3	GO:0005819	spindle	cellular component	9.70397	6	9	0.002966	0.084906
3	GO:0015630	microtubule cytoskeleton	cellular component	8.49394	7	16	0.018656	0.150943
3	GO:0007059	chromosome segregation	biological process	8.3997	3	8	0.002727	0.075472
3	GO:0000775	chromosome, pericentric region	cellular component	8.03108	6	8	0.003157	0.075472
3	GO:0006261	DNA-dependent DNA replication	biological process	7.72405	7	8	0.003301	0.075472
3	GO:0003677	DNA binding	molecular function	7.70329	4	33	0.091031	0.311321
3	GO:0051327	M phase of meiotic cell cycle	biological process	7.48005	5	8	0.00354	0.075472
3	GO:0007126	meiosis	biological process	7.48005	5	8	0.00354	0.075472
3	GO:0051321	meiotic cell cycle	biological process	7.43344	4	8	0.003588	0.075472
3	GO:0000074	regulation of progression through cell cycle	biological process	7.07599	5	16	0.022483	0.150943
3	GO:0007017	microtubule-based process	biological process	6.94651	6	11	0.009711	0.103774
3	GO:0000228	nuclear chromosome	cellular component	6.73574	6	8	0.004592	0.075472
3	GO:0003777	microtubule motor activity	molecular function	6.30024	3	7	0.003635	0.066038
3	GO:0000793	condensed chromosome	cellular component	5.95564	7	6	0.002535	0.056604
3	GO:0043227	membrane-bound organelle	cellular component	5.88614	3	59	0.275963	0.556604
3	GO:0051276	chromosome organization and biogenesis	biological process	5.47829	5	12	0.016503	0.113208
3	GO:0043566	structure-specific DNA binding	molecular function	5.39388	5	6	0.003205	0.056604
3	GO:0005524	ATP binding	molecular function	5.28435	6	23	0.063047	0.216981
3	GO:0000226	microtubule cytoskeleton organization and biogenesis	biological process	4.88566	7	6	0.003683	0.056604
3	GO:0007001	chromosome organization and biogenesis (sensu Eukaryota)	biological process	4.83125	6	11	0.015977	0.103774
3	GO:0003676	nucleic acid binding	molecular function	4.59964	3	37	0.147812	0.349057
3	GO:0006310	DNA recombination	biological process	4.58072	6	6	0.004162	0.056604
3	GO:0005874	microtubule	cellular component	4.43881	6	9	0.012102	0.084906
3	GO:0005875	microtubule associated complex	cellular component	4.13537	6	6	0.005214	0.056604
3	GO:0007018	microtubule-based movement	biological process	4.09649	6	6	0.005071	0.056604
3	GO:0005856	cytoskeleton	cellular component	4.05693	6	17	0.04487	0.160377
3	GO:0006950	response to stress	biological process	3.7835	3	16	0.040756	0.150943
3	GO:0030705	cytoskeleton-dependent intracellular transport	biological process	3.72064	6	6	0.005932	0.056604
3	GO:0043234	protein complex	cellular component	3.46665	3	24	0.086439	0.226415
3	GO:0007010	cytoskeleton organization and biogenesis	biological process	3.14031	5	11	0.024827	0.103774
3	GO:0000166	nucleotide binding	molecular function	3.03025	3	24	0.093997	0.226415
3	GO:0044238	primary metabolic process	biological process	2.08415	3	57	0.322315	0.537736
3	GO:0006323	DNA packaging	biological process	2.03318	6	6	0.012724	0.056604
3	GO:0016462	pyrophosphatase activity	molecular function	1.90556	6	9	0.028223	0.084906
3	GO:0008283	cell proliferation	biological process	1.84632	3	10	0.031858	0.09434
4	GO:0030529	ribonucleoprotein complex	cellular component	7.69494	4	17	0.022004	0.165049
4	GO:0003723	RNA binding	molecular function	6.55042	4	18	0.029897	0.174757
4	GO:0042254	ribosome biogenesis and assembly	biological process	6.35963	5	8	0.00464	0.07767
4	GO:0005830	cytosolic ribosome (sensu Eukaryota)	cellular component	5.31407	6	6	0.002966	0.058252
4	GO:0005730	nucleolus	cellular component	5.0252	6	8	0.007032	0.07767
4	GO:0005840	ribosome	cellular component	4.59377	5	9	0.010524	0.087379
4	GO:0043227	membrane-bound organelle	cellular component	4.35263	3	60	0.275963	0.582524
4	GO:0006412	translation	biological process	4.22456	5	13	0.024157	0.126214
4	GO:0005829	cytosol	cellular component	4.13877	5	12	0.021382	0.116505
4	GO:0003735	structural constituent of ribosome	molecular function	3.96671	3	8	0.009998	0.07767
4	GO:0043228	non-membrane-bound organelle	cellular component	3.69168	3	24	0.075628	0.23301
4	GO:0009165	nucleotide biosynthetic process	biological process	3.23711	5	6	0.006888	0.058252
4	GO:0000166	nucleotide binding	molecular function	3.10225	3	26	0.093997	0.252427
4	GO:0005634	nucleus	cellular component	2.98597	6	41	0.179861	0.398058
4	GO:0043233	organelle lumen	cellular component	2.96177	3	15	0.041473	0.145631
4	GO:0006396	RNA processing	biological process	2.77854	6	9	0.018321	0.087379
4	GO:0005739	mitochondrion	cellular component	2.66172	5	14	0.039943	0.135922
4	GO:0006461	protein complex assembly	biological process	2.50659	7	6	0.009567	0.058252
4	GO:0009117	nucleotide metabolic process	biological process	2.39246	5	6	0.010093	0.058252
4	GO:0031981	nuclear lumen	cellular component	2.22442	6	12	0.035398	0.116505
4	GO:0016491	oxidoreductase activity	molecular function	2.11468	3	13	0.041713	0.126214
4	GO:0008610	lipid biosynthetic process	biological process	2.02547	4	6	0.012055	0.058252
4	GO:0005694	chromosome	cellular component	1.95913	6	7	0.016408	0.067961
4	GO:0016874	ligase activity	molecular function	1.86682	3	7	0.017316	0.067961
5	GO:0031090	organelle membrane	cellular component	2.37568	4	11	0.03205	0.106796
6	GO:0019882	antigen processing and presentation	biological process	6.67289	3	7	0.003253	0.069307
6	GO:0006955	immune response	biological process	4.26096	3	12	0.023583	0.118812
6	GO:0005829	cytosol	cellular component	3.35001	5	10	0.021382	0.09901
6	GO:0006952	defense response	biological process	1.99152	3	8	0.022865	0.079208
7	GO:0005635	nuclear envelope	cellular component	4.36573	5	6	0.006171	0.073171
7	GO:0006260	DNA replication	biological process	3.82228	6	6	0.007702	0.073171
7	GO:0012505	endomembrane system	cellular component	2.3638	4	7	0.019708	0.085366
7	GO:0007049	cell cycle	biological process	2.33114	3	10	0.036785	0.121951
7	GO:0031967	organelle envelope	cellular component	2.26329	5	7	0.020569	0.085366
7	GO:0005694	chromosome	cellular component	2.14489	6	6	0.016408	0.073171
7	GO:0005975	carbohydrate metabolic process	biological process	2.12809	4	7	0.021717	0.085366
7	GO:0016791	phosphoric monoester hydrolase activity	molecular function	2.1186	6	5	0.011002	0.060976
7	GO:0000278	mitotic cell cycle	biological process	2.09672	4	5	0.011863	0.060976
7	GO:0016462	pyrophosphatase activity	molecular function	1.8871	6	8	0.028223	0.097561
7	GO:0006259	DNA metabolic process	biological process	1.83563	5	8	0.030758	0.097561
8	GO:0005529	sugar binding	molecular function	2.77866	4	5	0.008802	0.060976
8	GO:0030246	carbohydrate binding	molecular function	2.73216	3	6	0.013298	0.073171
8	GO:0006955	immune response	biological process	2.46555	3	8	0.023583	0.097561
8	GO:0008284	positive regulation of cell proliferation	biological process	2.18742	5	5	0.011098	0.060976
9	GO:0005085	guanyl-nucleotide exchange factor activity	molecular function	3.95182	4	6	0.00684	0.075
9	GO:0051056	regulation of small GTPase mediated signal transduction	biological process	3.52071	5	6	0.008754	0.075
9	GO:0030695	GTPase regulator activity	molecular function	3.3329	3	8	0.016408	0.1
9	GO:0007264	small GTPase mediated signal transduction	biological process	2.97211	6	8	0.0199	0.1
9	GO:0005083	small GTPase regulator activity	molecular function	2.28249	4	5	0.010045	0.0625
9	GO:0007242	intracellular signaling cascade	biological process	1.91868	5	13	0.062712	0.1625
10	GO:0044237	cellular metabolic process	biological process	4.92386	3	48	0.334226	0.615385
10	GO:0005739	mitochondrion	cellular component	3.75551	5	12	0.039943	0.153846
10	GO:0022613	ribonucleoprotein complex biogenesis and assembly	biological process	3.65607	4	6	0.008993	0.076923
10	GO:0019752	carboxylic acid metabolic process	biological process	3.34551	5	9	0.024013	0.115385
10	GO:0031090	organelle membrane	cellular component	3.30734	4	10	0.03205	0.128205
10	GO:0043227	membrane-bound organelle	cellular component	3.14953	3	37	0.275963	0.474359
10	GO:0008565	protein transporter activity	molecular function	2.58661	3	4	0.005788	0.051282
10	GO:0016740	transferase activity	molecular function	2.49908	3	17	0.085099	0.217949
10	GO:0015980	energy derivation by oxidation of organic compounds	biological process	2.2227	5	6	0.017125	0.076923
10	GO:0006412	translation	biological process	2.07937	5	7	0.024157	0.089744
10	GO:0031967	organelle envelope	cellular component	2.00125	5	6	0.020569	0.076923
10	GO:0030529	ribonucleoprotein complex	cellular component	1.86703	4	6	0.022004	0.076923
10	GO:0006091	generation of precursor metabolites and energy	biological process	1.85299	4	9	0.040086	0.115385
10	GO:0005840	ribosome	cellular component	1.83657	5	4	0.010524	0.051282
11	GO:0016020	membrane	cellular component	2.17956	3	33	0.255106	0.471429
11	GO:0005739	mitochondrion	cellular component	2.01388	5	9	0.039943	0.128571
12	GO:0006915	apoptosis	biological process	2.70727	6	8	0.032672	0.123077
12	GO:0001568	blood vessel development	biological process	2.30828	6	4	0.009663	0.061538
12	GO:0004872	receptor activity	molecular function	2.09126	3	12	0.069218	0.184615
12	GO:0042592	homeostatic process	biological process	2.08543	4	5	0.017651	0.076923
12	GO:0043065	positive regulation of apoptosis	biological process	2.08528	7	4	0.011193	0.061538
12	GO:0009607	response to biotic stimulus	biological process	1.95173	3	4	0.012246	0.061538
12	GO:0019725	cell homeostasis	biological process	1.87364	4	4	0.012916	0.061538
13	GO:0006955	immune response	biological process	16.1781	3	20	0.023583	0.3125
13	GO:0051707	response to other organism	biological process	7.9877	4	9	0.008467	0.140625
13	GO:0045087	innate immune response	biological process	6.43187	4	6	0.003827	0.09375
13	GO:0007249	I-kappaB kinase/NF-kappaB cascade	biological process	6.0427	7	6	0.004449	0.09375
13	GO:0009615	response to virus	biological process	5.76554	5	5	0.002727	0.078125
13	GO:0007243	protein kinase cascade	biological process	5.70634	6	9	0.01569	0.140625
13	GO:0006952	defense response	biological process	5.25167	3	10	0.022865	0.15625
13	GO:0003924	GTPase activity	molecular function	4.50109	8	6	0.008563	0.09375
13	GO:0043123	positive regulation of I-kappaB kinase/NF-kappaB cascade	biological process	4.46351	6	4	0.002487	0.0625
13	GO:0002252	immune effector process	biological process	4.32333	3	5	0.005358	0.078125
13	GO:0006954	inflammatory response	biological process	3.63124	4	6	0.011815	0.09375
13	GO:0009967	positive regulation of signal transduction	biological process	3.39036	5	4	0.004688	0.0625
13	GO:0001816	cytokine production	biological process	3.26104	3	4	0.005071	0.0625
13	GO:0017111	nucleoside-triphosphatase activity	molecular function	3.23345	7	8	0.026884	0.125
13	GO:0006915	apoptosis	biological process	3.22155	6	9	0.032672	0.140625
13	GO:0005525	GTP binding	molecular function	3.05216	6	6	0.015834	0.09375
13	GO:0019001	guanyl nucleotide binding	molecular function	3.00504	5	6	0.016168	0.09375
13	GO:0009611	response to wounding	biological process	2.86671	4	6	0.016503	0.09375
13	GO:0042981	regulation of apoptosis	biological process	2.83249	6	7	0.022961	0.109375
13	GO:0007242	intracellular signaling cascade	biological process	2.75937	5	12	0.062712	0.1875
13	GO:0009605	response to external stimulus	biological process	2.63427	3	7	0.024874	0.109375
13	GO:0017076	purine nucleotide binding	molecular function	2.43755	4	13	0.080985	0.203125
13	GO:0000166	nucleotide binding	molecular function	2.30908	3	14	0.093997	0.21875
13	GO:0006917	induction of apoptosis	biological process	2.299	8	4	0.00928	0.0625
13	GO:0045321	leukocyte activation	biological process	2.2001	3	4	0.009902	0.0625
13	GO:0005102	receptor binding	molecular function	2.12616	4	7	0.032098	0.109375
13	GO:0001775	cell activation	biological process	2.08113	3	4	0.010715	0.0625
13	GO:0006950	response to stress	biological process	2.00208	3	8	0.040756	0.125
13	GO:0007165	signal transduction	biological process	1.83857	4	17	0.134944	0.265625
14	GO:0008270	zinc ion binding	molecular function	3.40285	6	17	0.090265	0.274194
14	GO:0003779	actin binding	molecular function	2.60706	5	5	0.011911	0.080645
14	GO:0008289	lipid binding	molecular function	2.44516	3	6	0.018799	0.096774
14	GO:0046914	transition metal ion binding	molecular function	2.34355	5	17	0.112078	0.274194
14	GO:0007242	intracellular signaling cascade	biological process	2.25683	5	11	0.062712	0.177419
14	GO:0015629	actin cytoskeleton	cellular component	2.04624	7	4	0.011193	0.064516
14	GO:0005543	phospholipid binding	molecular function	1.9518	4	4	0.011002	0.064516
14	GO:0016791	phosphoric monoester hydrolase activity	molecular function	1.9518	6	4	0.011002	0.064516
14	GO:0008092	cytoskeletal protein binding	molecular function	1.88113	4	5	0.017795	0.080645
15	GO:0001816	cytokine production	biological process	7.27568	3	7	0.005071	0.114754
15	GO:0042035	regulation of cytokine biosynthetic process	biological process	5.50228	6	5	0.003301	0.081967
15	GO:0006955	immune response	biological process	5.42321	3	10	0.023583	0.163934
15	GO:0042107	cytokine metabolic process	biological process	5.21077	6	5	0.003779	0.081967
15	GO:0002460	adaptive immune response (sensu Gnathostomata)	biological process	5.1572	5	5	0.003875	0.081967
15	GO:0006915	apoptosis	biological process	4.98442	6	11	0.032672	0.180328
15	GO:0019735	antimicrobial humoral response (sensu Vertebrata)	biological process	4.65188	6	4	0.002392	0.065574
15	GO:0006959	humoral immune response	biological process	4.50903	4	5	0.005262	0.081967
15	GO:0001775	cell activation	biological process	4.03371	3	6	0.010715	0.098361
15	GO:0048534	hemopoietic or lymphoid organ development	biological process	3.85925	5	6	0.011528	0.098361
15	GO:0042981	regulation of apoptosis	biological process	3.79179	6	8	0.022961	0.131148
15	GO:0006417	regulation of translation	biological process	3.78756	5	5	0.007462	0.081967
15	GO:0002520	immune system development	biological process	3.73489	4	6	0.01215	0.098361
15	GO:0009607	response to biotic stimulus	biological process	3.7164	3	6	0.012246	0.098361
15	GO:0051247	positive regulation of protein metabolic process	biological process	3.64878	5	4	0.004305	0.065574
15	GO:0007249	I-kappaB kinase/NF-kappaB cascade	biological process	3.59401	7	4	0.004449	0.065574
15	GO:0030098	lymphocyte differentiation	biological process	3.57617	8	4	0.004497	0.065574
15	GO:0051707	response to other organism	biological process	3.53237	4	5	0.008467	0.081967
15	GO:0048468	cell development	biological process	3.4786	4	14	0.074193	0.229508
15	GO:0030154	cell differentiation	biological process	3.26354	4	16	0.097728	0.262295
15	GO:0045321	leukocyte activation	biological process	3.22078	3	5	0.009902	0.081967
15	GO:0042110	T cell activation	biological process	3.20057	5	4	0.005645	0.065574
15	GO:0007243	protein kinase cascade	biological process	3.14222	6	6	0.01569	0.098361
15	GO:0002521	leukocyte differentiation	biological process	3.04282	7	4	0.006219	0.065574
15	GO:0009611	response to wounding	biological process	3.02781	4	6	0.016503	0.098361
15	GO:0006952	defense response	biological process	3.02612	3	7	0.022865	0.114754
15	GO:0006954	inflammatory response	biological process	2.87636	4	5	0.011815	0.081967
15	GO:0006950	response to stress	biological process	2.7675	3	9	0.040756	0.147541
15	GO:0003700	transcription factor activity	molecular function	2.64232	4	9	0.044104	0.147541
15	GO:0007165	signal transduction	biological process	2.5949	4	18	0.134944	0.295082
15	GO:0046649	lymphocyte activation	biological process	2.46468	4	4	0.008945	0.065574
15	GO:0043066	negative regulation of apoptosis	biological process	2.38392	7	4	0.009424	0.065574
15	GO:0030097	hemopoiesis	biological process	2.22859	6	4	0.010428	0.065574
15	GO:0019538	protein metabolic process	biological process	2.17127	4	18	0.146998	0.295082
15	GO:0009605	response to external stimulus	biological process	2.14024	3	6	0.024874	0.098361
15	GO:0007154	cell communication	biological process	2.10195	3	18	0.149151	0.295082
15	GO:0051649	establishment of cellular localization	biological process	2.08601	4	8	0.042382	0.131148
15	GO:0043687	post-translational protein modification	biological process	2.08376	7	10	0.061229	0.163934
15	GO:0046907	intracellular transport	biological process	1.99424	5	7	0.035063	0.114754
15	GO:0045893	positive regulation of transcription, DNA-dependent	biological process	1.9815	8	4	0.012294	0.065574
15	GO:0044238	primary metabolic process	biological process	1.84331	3	30	0.322315	0.491803
16	GO:0042127	regulation of cell proliferation	biological process	2.35354	4	6	0.020904	0.098361
16	GO:0044262	cellular carbohydrate metabolic process	biological process	2.16929	5	5	0.016073	0.081967
16	GO:0015980	energy derivation by oxidation of organic compounds	biological process	2.05602	5	5	0.017125	0.081967
16	GO:0008283	cell proliferation	biological process	2.04827	3	7	0.031858	0.114754
17	GO:0035239	tube morphogenesis	biological process	2.44624	4	3	0.004114	0.051724
17	GO:0005768	endosome	cellular component	2.21333	5	3	0.005453	0.051724
17	GO:0006959	humoral immune response	biological process	2.14812	4	3	0.005262	0.051724
17	GO:0006955	immune response	biological process	2.10264	3	6	0.023583	0.103448
17	GO:0045860	positive regulation of protein kinase activity	biological process	2.02496	7	3	0.005836	0.051724
17	GO:0006935	chemotaxis	biological process	2.01532	4	3	0.005884	0.051724
17	GO:0042330	taxis	biological process	2.01532	4	3	0.005884	0.051724
17	GO:0009605	response to external stimulus	biological process	1.99433	3	6	0.024874	0.103448
17	GO:0035295	tube development	biological process	1.95016	4	3	0.006219	0.051724
17	GO:0006954	inflammatory response	biological process	1.93606	4	4	0.011815	0.068966
17	GO:0004872	receptor activity	molecular function	1.86447	3	11	0.069218	0.189655
18	GO:0008047	enzyme activator activity	molecular function	3.49376	3	6	0.012246	0.105263
18	GO:0005604	basement membrane	cellular component	2.74462	3	3	0.003157	0.052632
18	GO:0000323	lytic vacuole	cellular component	2.65161	6	4	0.007223	0.070175
18	GO:0005764	lysosome	cellular component	2.65161	7	4	0.007223	0.070175
18	GO:0005773	vacuole	cellular component	2.45664	5	4	0.00818	0.070175
18	GO:0005096	GTPase activator activity	molecular function	2.38206	4	4	0.00861	0.070175
18	GO:0030097	hemopoiesis	biological process	2.12188	6	4	0.010428	0.070175
18	GO:0048856	anatomical structure development	biological process	2.11276	3	14	0.095001	0.245614
18	GO:0030695	GTPase regulator activity	molecular function	2.09386	3	5	0.016408	0.087719
18	GO:0001775	cell activation	biological process	2.08113	3	4	0.010715	0.070175
18	GO:0048534	hemopoietic or lymphoid organ development	biological process	1.97231	5	4	0.011528	0.070175
18	GO:0050790	regulation of catalytic activity	biological process	1.89693	4	5	0.018751	0.087719
18	GO:0002520	immune system development	biological process	1.89506	4	4	0.01215	0.070175
19	GO:0004842	ubiquitin-protein ligase activity	molecular function	2.08585	5	3	0.007175	0.052632
19	GO:0008639	small protein conjugating enzyme activity	molecular function	2.06235	3	3	0.007319	0.052632
20	GO:0006397	mRNA processing	biological process	6.69771	7	9	0.010906	0.163636
20	GO:0003723	RNA binding	molecular function	6.3947	4	13	0.029897	0.236364
20	GO:0008380	RNA splicing	biological process	6.21802	7	8	0.009041	0.145455
20	GO:0030529	ribonucleoprotein complex	cellular component	6.21264	4	11	0.022004	0.2
20	GO:0016071	mRNA metabolic process	biological process	6.18816	6	9	0.012533	0.163636
20	GO:0006396	RNA processing	biological process	5.7536	6	10	0.018321	0.181818
20	GO:0005681	spliceosome	cellular component	5.14905	5	6	0.006171	0.109091
20	GO:0000398	nuclear mRNA splicing, via spliceosome	biological process	3.93399	8	4	0.003109	0.072727
20	GO:0006695	cholesterol biosynthetic process	biological process	3.91724	7	3	0.001196	0.054545
20	GO:0008203	cholesterol metabolic process	biological process	3.8575	6	4	0.003253	0.072727
20	GO:0006066	alcohol metabolic process	biological process	3.15354	4	6	0.013298	0.109091
20	GO:0022613	ribonucleoprotein complex biogenesis and assembly	biological process	3.09788	4	5	0.008993	0.090909
20	GO:0044237	cellular metabolic process	biological process	2.92164	3	38	0.334226	0.690909
20	GO:0008202	steroid metabolic process	biological process	2.61667	5	4	0.006936	0.072727
20	GO:0006694	steroid biosynthetic process	biological process	2.52548	5	3	0.00354	0.054545
20	GO:0006412	translation	biological process	2.48915	5	7	0.024157	0.127273
20	GO:0022618	protein-RNA complex assembly	biological process	2.24654	7	3	0.004449	0.054545
20	GO:0042254	ribosome biogenesis and assembly	biological process	2.19581	5	3	0.00464	0.054545
20	GO:0003735	structural constituent of ribosome	molecular function	2.09403	3	4	0.009998	0.072727
20	GO:0005840	ribosome	cellular component	2.07211	5	4	0.010524	0.072727
21	GO:0001664	G-protein-coupled receptor binding	molecular function	3.15261	5	3	0.00287	0.066667
21	GO:0007165	signal transduction	biological process	2.71085	4	16	0.134944	0.355556
21	GO:0007154	cell communication	biological process	2.69978	3	17	0.149151	0.377778
21	GO:0009605	response to external stimulus	biological process	2.54378	3	6	0.024874	0.133333
21	GO:0006935	chemotaxis	biological process	2.32063	4	3	0.005884	0.066667
21	GO:0042330	taxis	biological process	2.32063	4	3	0.005884	0.066667
22	GO:0051789	response to protein stimulus	biological process	3.2701	4	3	0.003109	0.068182
22	GO:0006986	response to unfolded protein	biological process	3.2701	4	3	0.003109	0.068182
22	GO:0031301	integral to organelle membrane	cellular component	3.04771	6	3	0.004353	0.068182
22	GO:0006730	one-carbon compound metabolic process	biological process	2.85853	4	3	0.004305	0.068182
22	GO:0042221	response to chemical stimulus	biological process	2.51493	3	5	0.019613	0.113636
22	GO:0030246	carbohydrate binding	molecular function	2.46925	3	4	0.013298	0.090909
22	GO:0009607	response to biotic stimulus	biological process	2.46267	3	4	0.012246	0.090909
22	GO:0006950	response to stress	biological process	2.39401	3	7	0.040756	0.159091
22	GO:0007166	cell surface receptor linked signal transduction	biological process	2.39374	5	9	0.064195	0.204545
22	GO:0042981	regulation of apoptosis	biological process	2.22392	6	5	0.022961	0.113636
22	GO:0001584	rhodopsin-like receptor activity	molecular function	2.09086	6	4	0.017029	0.090909
22	GO:0007165	signal transduction	biological process	1.91946	4	13	0.134944	0.295455
22	GO:0005615	extracellular space	cellular component	1.83829	3	9	0.092753	0.204545
23	GO:0019842	vitamin binding	molecular function	3.03895	3	3	0.003492	0.071429
23	GO:0003743	translation initiation factor activity	molecular function	2.93934	4	3	0.003779	0.071429
23	GO:0022613	ribonucleoprotein complex biogenesis and assembly	biological process	2.89903	4	4	0.008993	0.095238
23	GO:0000166	nucleotide binding	molecular function	2.48851	3	12	0.093997	0.285714
23	GO:0008135	translation factor activity, nucleic acid binding	molecular function	2.4008	3	3	0.005836	0.071429
23	GO:0019725	cell homeostasis	biological process	2.32938	4	4	0.012916	0.095238
23	GO:0022607	cellular component assembly	biological process	2.20565	5	5	0.022435	0.119048
23	GO:0048037	cofactor binding	molecular function	2.14345	3	3	0.007223	0.071429
23	GO:0030554	adenyl nucleotide binding	molecular function	2.06642	5	9	0.066778	0.214286
23	GO:0048869	cellular developmental process	biological process	2.01758	3	11	0.097728	0.261905
23	GO:0030154	cell differentiation	biological process	2.01758	4	11	0.097728	0.261905
23	GO:0017076	purine nucleotide binding	molecular function	2.0026	4	10	0.080985	0.238095
23	GO:0016887	ATPase activity	molecular function	1.99194	8	4	0.015594	0.095238
23	GO:0042592	homeostatic process	biological process	1.86055	4	4	0.017651	0.095238
24	GO:0016564	transcriptional repressor activity	molecular function	3.92532	3	5	0.010093	0.125
24	GO:0045597	positive regulation of cell differentiation	biological process	3.76721	5	3	0.002344	0.075
24	GO:0003712	transcription cofactor activity	molecular function	3.51076	4	5	0.012389	0.125
24	GO:0001503	ossification	biological process	3.06128	5	3	0.004066	0.075
24	GO:0031214	biomineral formation	biological process	3.04651	6	3	0.004114	0.075
24	GO:0001501	skeletal development	biological process	3.01495	5	4	0.009615	0.1
24	GO:0046849	bone remodeling	biological process	2.93448	4	3	0.004497	0.075
24	GO:0045449	regulation of transcription	biological process	2.93188	6	12	0.102081	0.3
24	GO:0008134	transcription factor binding	molecular function	2.92328	4	5	0.016695	0.125
24	GO:0050790	regulation of catalytic activity	biological process	2.80378	4	5	0.018751	0.125
24	GO:0048771	tissue remodeling	biological process	2.79594	3	3	0.005023	0.075
24	GO:0006350	transcription	biological process	2.77305	5	12	0.10629	0.3
24	GO:0003714	transcription corepressor activity	molecular function	2.73339	5	3	0.005023	0.075
24	GO:0006355	regulation of transcription, DNA-dependent	biological process	2.58625	7	11	0.096054	0.275
24	GO:0006351	transcription, DNA-dependent	biological process	2.50785	6	11	0.098206	0.275
24	GO:0032774	RNA biosynthetic process	biological process	2.50271	6	11	0.09835	0.275
24	GO:0009888	tissue development	biological process	2.37045	5	4	0.014446	0.1
24	GO:0007242	intracellular signaling cascade	biological process	2.1954	5	8	0.062712	0.2
24	GO:0006366	transcription from RNA polymerase II promoter	biological process	2.06617	7	5	0.027888	0.125
24	GO:0045892	negative regulation of transcription, DNA-dependent	biological process	1.95432	8	3	0.010045	0.075
24	GO:0005654	nucleoplasm	cellular component	1.92025	6	5	0.028749	0.125
24	GO:0005125	cytokine activity	molecular function	1.87395	5	3	0.010237	0.075
24	GO:0016070	RNA metabolic process	biological process	1.87035	5	11	0.118632	0.275
24	GO:0008283	cell proliferation	biological process	1.83191	3	5	0.031858	0.125
25	GO:0032615	interleukin-12 production	biological process	5.83947	4	3	0.000526	0.081081
25	GO:0042035	regulation of cytokine biosynthetic process	biological process	4.87509	6	4	0.003301	0.108108
25	GO:0042107	cytokine metabolic process	biological process	4.64142	6	4	0.003779	0.108108
25	GO:0051247	positive regulation of protein metabolic process	biological process	4.41782	5	4	0.004305	0.108108
25	GO:0007243	protein kinase cascade	biological process	4.24759	6	6	0.01569	0.162162
25	GO:0001816	cytokine production	biological process	4.13929	3	4	0.005071	0.108108
25	GO:0042108	positive regulation of cytokine biosynthetic process	biological process	3.86945	7	3	0.002248	0.081081
25	GO:0006417	regulation of translation	biological process	3.49186	5	4	0.007462	0.108108
25	GO:0006952	defense response	biological process	3.35489	3	6	0.022865	0.162162
25	GO:0006412	translation	biological process	3.22811	5	6	0.024157	0.162162
25	GO:0009611	response to wounding	biological process	3.12685	4	5	0.016503	0.135135
25	GO:0007249	I-kappaB kinase/NF-kappaB cascade	biological process	2.99482	7	3	0.004449	0.081081
25	GO:0006954	inflammatory response	biological process	2.74534	4	4	0.011815	0.108108
25	GO:0007165	signal transduction	biological process	2.53809	4	13	0.134944	0.351351
25	GO:0000074	regulation of progression through cell cycle	biological process	2.53217	5	5	0.022483	0.135135
25	GO:0009605	response to external stimulus	biological process	2.34383	3	5	0.024874	0.135135
25	GO:0007154	cell communication	biological process	2.13811	3	13	0.149151	0.351351
25	GO:0030154	cell differentiation	biological process	2.12791	4	10	0.097728	0.27027
25	GO:0009986	cell surface	cellular component	2.11632	3	3	0.00928	0.081081
25	GO:0006950	response to stress	biological process	2.08148	3	6	0.040756	0.162162
25	GO:0006928	cell motility	biological process	1.97188	3	4	0.019517	0.108108
25	GO:0051674	localization of cell	biological process	1.97188	3	4	0.019517	0.108108
25	GO:0008284	positive regulation of cell proliferation	biological process	1.88143	5	3	0.011098	0.081081
26	GO:0006955	immune response	biological process	3.37814	3	6	0.023583	0.171429
26	GO:0006512	ubiquitin cycle	biological process	2.10203	8	4	0.018608	0.114286
26	GO:0045321	leukocyte activation	biological process	2.06114	3	3	0.009902	0.085714
26	GO:0031325	positive regulation of cellular metabolic process	biological process	2.05263	5	4	0.01923	0.114286
26	GO:0001775	cell activation	biological process	1.96791	3	3	0.010715	0.085714
27	GO:0030154	cell differentiation	biological process	4.36287	4	12	0.097728	0.4
27	GO:0006915	apoptosis	biological process	3.94426	6	7	0.032672	0.233333
27	GO:0048468	cell development	biological process	3.89553	4	10	0.074193	0.333333
27	GO:0000074	regulation of progression through cell cycle	biological process	2.08105	5	4	0.022483	0.133333
27	GO:0007049	cell cycle	biological process	2.02861	3	5	0.036785	0.166667
27	GO:0006974	response to DNA damage stimulus	biological process	2.02297	4	3	0.01215	0.1
27	GO:0009719	response to endogenous stimulus	biological process	1.90829	3	3	0.013394	0.1
27	GO:0005634	nucleus	cellular component	1.84214	6	11	0.179861	0.366667
28	GO:0006954	inflammatory response	biological process	6.85708	4	7	0.011815	0.25
28	GO:0008009	chemokine activity	molecular function	6.16741	6	4	0.001866	0.142857
28	GO:0042379	chemokine receptor binding	molecular function	6.07813	6	4	0.001961	0.142857
28	GO:0009611	response to wounding	biological process	5.87582	4	7	0.016503	0.25
28	GO:0001664	G-protein-coupled receptor binding	molecular function	5.40566	5	4	0.00287	0.142857
28	GO:0006952	defense response	biological process	4.9389	3	7	0.022865	0.25
28	GO:0006955	immune response	biological process	4.85138	3	7	0.023583	0.25
28	GO:0007243	protein kinase cascade	biological process	4.79816	6	6	0.01569	0.214286
28	GO:0043066	negative regulation of apoptosis	biological process	4.71744	7	5	0.009424	0.178571
28	GO:0005125	cytokine activity	molecular function	4.43655	5	5	0.010237	0.178571
28	GO:0045637	regulation of myeloid cell differentiation	biological process	4.22877	8	3	0.002105	0.107143
28	GO:0006950	response to stress	biological process	4.22825	3	8	0.040756	0.285714
28	GO:0007165	signal transduction	biological process	3.64694	4	13	0.134944	0.464286
28	GO:0030097	hemopoiesis	biological process	3.29579	6	4	0.010428	0.142857
28	GO:0007249	I-kappaB kinase/NF-kappaB cascade	biological process	3.26179	7	3	0.004449	0.107143
28	GO:0009968	negative regulation of signal transduction	biological process	3.23475	5	3	0.004544	0.107143
28	GO:0042221	response to chemical stimulus	biological process	3.21983	3	5	0.019613	0.178571
28	GO:0007154	cell communication	biological process	3.18893	3	13	0.149151	0.464286
28	GO:0048534	hemopoietic or lymphoid organ development	biological process	3.13191	5	4	0.011528	0.142857
28	GO:0006915	apoptosis	biological process	3.04892	6	6	0.032672	0.214286
28	GO:0002520	immune system development	biological process	3.04659	4	4	0.01215	0.142857
28	GO:0006935	chemotaxis	biological process	2.90883	4	3	0.005884	0.107143
28	GO:0042330	taxis	biological process	2.90883	4	3	0.005884	0.107143
28	GO:0006916	anti-apoptosis	biological process	2.7925	8	3	0.006458	0.107143
28	GO:0045595	regulation of cell differentiation	biological process	2.56662	4	3	0.007749	0.107143
28	GO:0051707	response to other organism	biological process	2.45794	4	3	0.008467	0.107143
28	GO:0007626	locomotory behavior	biological process	2.33372	4	3	0.009376	0.107143
28	GO:0048869	cellular developmental process	biological process	2.2863	3	9	0.097728	0.321429
28	GO:0030154	cell differentiation	biological process	2.2863	4	9	0.097728	0.321429
28	GO:0007242	intracellular signaling cascade	biological process	2.25627	5	7	0.062712	0.25
28	GO:0005102	receptor binding	molecular function	2.18541	4	5	0.032098	0.178571
28	GO:0009966	regulation of signal transduction	biological process	2.18442	4	4	0.021	0.142857
28	GO:0009607	response to biotic stimulus	biological process	2.01369	3	3	0.012246	0.107143
28	GO:0006796	phosphate metabolic process	biological process	1.84109	5	5	0.040899	0.178571
29	GO:0005096	GTPase activator activity	molecular function	4.98718	4	5	0.00861	0.185185
29	GO:0005516	calmodulin binding	molecular function	3.15892	4	3	0.005023	0.111111
30	GO:0007154	cell communication	biological process	3.06072	3	12	0.149151	0.461538
30	GO:0007165	signal transduction	biological process	2.80441	4	11	0.134944	0.423077
30	GO:0007242	intracellular signaling cascade	biological process	2.51787	5	7	0.062712	0.269231
30	GO:0015031	protein transport	biological process	2.44841	4	5	0.032432	0.192308
30	GO:0007264	small GTPase mediated signal transduction	biological process	2.42294	6	4	0.0199	0.153846
30	GO:0045184	establishment of protein localization	biological process	2.33875	3	5	0.034394	0.192308
30	GO:0005525	GTP binding	molecular function	1.9298	6	3	0.015834	0.115385
31	GO:0003676	nucleic acid binding	molecular function	4.10192	3	12	0.147812	0.545455
31	GO:0008270	zinc ion binding	molecular function	2.81141	6	8	0.090265	0.363636
31	GO:0046914	transition metal ion binding	molecular function	2.2038	5	8	0.112078	0.363636
32	GO:0030036	actin cytoskeleton organization and biogenesis	biological process	3.2296	7	3	0.009519	0.166667
32	GO:0030029	actin filament-based process	biological process	3.14947	6	3	0.010141	0.166667
32	GO:0006807	nitrogen compound metabolic process	biological process	2.27632	3	3	0.020474	0.166667
32	GO:0007010	cytoskeleton organization and biogenesis	biological process	2.04378	5	3	0.024827	0.166667
32	GO:0017111	nucleoside-triphosphatase activity	molecular function	1.94089	7	3	0.026884	0.166667
32	GO:0016462	pyrophosphatase activity	molecular function	1.88351	6	3	0.028223	0.166667

## Sheet: all
Cluster	GOID	GO Term	Ont Name	log PV	ont level	count	super freq	small freq	0	Pvalue	PvalueFDR	0.05
1	GO:0000279	M phase	biological process	29.8052	5	31	0.01105	0.274336	1	1.56591e-30	3.38983e-05	-3.38983e-05
1	GO:0007067	mitosis	biological process	29.5396	5	28	0.008036	0.247788	2	2.8865e-30	6.77966e-05	-6.77966e-05
1	GO:0022403	cell cycle phase	biological process	29.5245	4	33	0.013777	0.292035	3	2.98897e-30	0.000101695	-0.000101695
1	GO:0000087	M phase of mitotic cell cycle	biological process	29.3875	5	28	0.008132	0.247788	4	4.09751e-30	0.000135593	-0.000135593
1	GO:0051301	cell division	biological process	29.0707	3	30	0.010476	0.265487	5	8.49726e-30	0.000169492	-0.000169492
1	GO:0000278	mitotic cell cycle	biological process	28.822	4	31	0.011863	0.274336	6	1.50658e-29	0.00020339	-0.00020339
3	GO:0007049	cell cycle	biological process	26.7877	3	41	0.036785	0.386792	7	1.63032e-27	0.000237288	-0.000237288
1	GO:0005694	chromosome	cellular component	25.166	6	31	0.016408	0.274336	8	6.82314e-26	0.000271186	-0.000271186
1	GO:0007049	cell cycle	biological process	25.0709	3	42	0.036785	0.371681	9	8.49409e-26	0.000305085	-0.000305085
1	GO:0044427	chromosomal part	cellular component	24.5879	5	29	0.014016	0.256637	10	2.58268e-25	0.000338983	-0.000338983
1	GO:0022402	cell cycle process	biological process	23.2802	3	38	0.031428	0.336283	11	5.2456e-24	0.000372881	-0.000372881
1	GO:0000775	chromosome, pericentric region	cellular component	19.9289	6	16	0.003157	0.141593	12	1.1779e-20	0.00040678	-0.00040678
0	GO:0007049	cell cycle	biological process	19.7	3	181	0.036785	0.092347	13	1.99513e-20	0.000440678	-0.000440678
3	GO:0022403	cell cycle phase	biological process	19.3542	4	24	0.013777	0.226415	14	4.42339e-20	0.000474576	-0.000474576
3	GO:0007067	mitosis	biological process	19.1467	5	20	0.008036	0.188679	15	7.13426e-20	0.000508475	-0.000508475
3	GO:0022402	cell cycle process	biological process	19.0591	3	32	0.031428	0.301887	16	8.72857e-20	0.000542373	-0.000542373
3	GO:0000087	M phase of mitotic cell cycle	biological process	19.0419	5	20	0.008132	0.188679	17	9.07956e-20	0.000576271	-0.000576271
3	GO:0000279	M phase	biological process	18.953	5	22	0.01105	0.207547	18	1.11435e-19	0.000610169	-0.000610169
1	GO:0043232	intracellular non-membrane-bound organelle	cellular component	18.3179	5	47	0.075628	0.415929	19	4.80946e-19	0.000644068	-0.000644068
1	GO:0043228	non-membrane-bound organelle	cellular component	18.3179	3	47	0.075628	0.415929	20	4.80946e-19	0.000677966	-0.000677966
3	GO:0000278	mitotic cell cycle	biological process	18.2789	4	22	0.011863	0.207547	21	5.261e-19	0.000711864	-0.000711864
3	GO:0006259	DNA metabolic process	biological process	18.2775	5	31	0.030758	0.292453	22	5.27804e-19	0.000745763	-0.000745763
3	GO:0051301	cell division	biological process	18.1328	3	21	0.010476	0.198113	23	7.36543e-19	0.000779661	-0.000779661
0	GO:0022402	cell cycle process	biological process	16.5437	3	154	0.031428	0.078571	24	2.85949e-17	0.000813559	-0.000813559
13	GO:0006955	immune response	biological process	16.1781	3	20	0.023583	0.3125	25	6.63648e-17	0.000847458	-0.000847458
3	GO:0005694	chromosome	cellular component	15.6872	6	22	0.016408	0.207547	26	2.05506e-16	0.000881356	-0.000881356
3	GO:0006260	DNA replication	biological process	15.3569	6	17	0.007702	0.160377	27	4.39644e-16	0.000915254	-0.000915254
0	GO:0006955	immune response	biological process	13.7767	3	119	0.023583	0.060714	28	1.67212e-14	0.000949153	-0.000949153
3	GO:0005634	nucleus	cellular component	13.6289	6	58	0.179861	0.54717	29	2.35013e-14	0.000983051	-0.000983051
1	GO:0005634	nucleus	cellular component	12.7168	6	62	0.179861	0.548673	30	1.91975e-13	0.00101695	-0.00101695
0	GO:0005622	intracellular	cellular component	12.5052	3	1076	0.387611	0.54898	31	3.12454e-13	0.00105085	-0.00105085
1	GO:0007059	chromosome segregation	biological process	12.3459	3	11	0.002727	0.097345	32	4.50942e-13	0.00108475	-0.00108475
1	GO:0007088	regulation of mitosis	biological process	12.2471	6	10	0.002009	0.088496	33	5.66074e-13	0.00111864	-0.00111864
0	GO:0006950	response to stress	biological process	12.0355	3	172	0.040756	0.087755	34	9.21506e-13	0.00115254	-0.00115254
1	GO:0044446	intracellular organelle part	cellular component	11.8124	4	50	0.124516	0.442478	35	1.54025e-12	0.00118644	-0.00118644
1	GO:0005819	spindle	cellular component	10.6627	6	10	0.002966	0.088496	36	2.17431e-11	0.00122034	-0.00122034
1	GO:0006996	organelle organization and biogenesis	biological process	10.6302	4	32	0.053432	0.283186	37	2.34322e-11	0.00125424	-0.00125424
1	GO:0000776	kinetochore	cellular component	10.6301	6	8	0.001387	0.070796	38	2.34361e-11	0.00128814	-0.00128814
0	GO:0044424	intracellular part	cellular component	10.4846	3	994	0.357522	0.507143	39	3.27674e-11	0.00132203	-0.00132203
3	GO:0043232	intracellular non-membrane-bound organelle	cellular component	10.3499	5	34	0.075628	0.320755	40	4.46749e-11	0.00135593	-0.00135593
3	GO:0043228	non-membrane-bound organelle	cellular component	10.3499	3	34	0.075628	0.320755	41	4.46749e-11	0.00138983	-0.00138983
3	GO:0044427	chromosomal part	cellular component	10.3149	5	16	0.014016	0.150943	42	4.84303e-11	0.00142373	-0.00142373
3	GO:0006281	DNA repair	biological process	10.1027	5	14	0.009758	0.132075	43	7.89442e-11	0.00145763	-0.00145763
1	GO:0051276	chromosome organization and biogenesis	biological process	9.92133	5	18	0.016503	0.159292	44	1.19859e-10	0.00149153	-0.00149153
3	GO:0006974	response to DNA damage stimulus	biological process	9.88189	4	15	0.01215	0.141509	45	1.31253e-10	0.00152542	-0.00152542
4	GO:0005622	intracellular	cellular component	9.83693	3	84	0.387611	0.815534	46	1.45569e-10	0.00155932	-0.00155932
1	GO:0000910	cytokinesis	biological process	9.83623	4	8	0.001626	0.070796	47	1.45803e-10	0.00159322	-0.00159322
3	GO:0005819	spindle	cellular component	9.70397	6	9	0.002966	0.084906	48	1.97712e-10	0.00162712	-0.00162712
0	GO:0005737	cytoplasm	cellular component	9.57949	4	575	0.190768	0.293367	49	2.63335e-10	0.00166102	-0.00166102
1	GO:0006259	DNA metabolic process	biological process	9.35622	5	23	0.030758	0.20354	50	4.40336e-10	0.00169492	-0.00169491
3	GO:0009719	response to endogenous stimulus	biological process	9.28977	3	15	0.013394	0.141509	51	5.13134e-10	0.00172881	-0.00172881
1	GO:0043229	intracellular organelle	cellular component	9.28314	4	77	0.314088	0.681416	52	5.21026e-10	0.00176271	-0.00176271
0	GO:0006259	DNA metabolic process	biological process	9.18852	5	130	0.030758	0.066327	53	6.47861e-10	0.00179661	-0.00179661
1	GO:0005876	spindle microtubule	cellular component	8.99945	7	6	0.000765	0.053097	54	1.00127e-09	0.00183051	-0.00183051
1	GO:0000074	regulation of progression through cell cycle	biological process	8.5943	5	19	0.022483	0.168142	55	2.54505e-09	0.00186441	-0.0018644
1	GO:0051726	regulation of cell cycle	biological process	8.54871	4	19	0.022626	0.168142	56	2.82679e-09	0.00189831	-0.0018983
1	GO:0015630	microtubule cytoskeleton	cellular component	8.54039	7	17	0.018656	0.150442	57	2.88146e-09	0.0019322	-0.0019322
3	GO:0044446	intracellular organelle part	cellular component	8.53223	4	41	0.124516	0.386792	58	2.93609e-09	0.0019661	-0.0019661
4	GO:0044424	intracellular part	cellular component	8.5042	3	79	0.357522	0.76699	59	3.13185e-09	0.002	-0.002
3	GO:0015630	microtubule cytoskeleton	cellular component	8.49394	7	16	0.018656	0.150943	60	3.2067e-09	0.0020339	-0.0020339
1	GO:0000075	cell cycle checkpoint	biological process	8.40932	6	8	0.002392	0.070796	61	3.89651e-09	0.0020678	-0.00206779
3	GO:0007059	chromosome segregation	biological process	8.3997	3	8	0.002727	0.075472	62	3.98381e-09	0.00210169	-0.00210169
1	GO:0000785	chromatin	cellular component	8.19894	6	12	0.008515	0.106195	63	6.32504e-09	0.00213559	-0.00213559
0	GO:0000074	regulation of progression through cell cycle	biological process	8.04166	5	99	0.022483	0.05051	64	9.08542e-09	0.00216949	-0.00216948
3	GO:0000775	chromosome, pericentric region	cellular component	8.03108	6	8	0.003157	0.075472	65	9.30936e-09	0.00220339	-0.00220338
13	GO:0051707	response to other organism	biological process	7.9877	4	9	0.008467	0.140625	66	1.02872e-08	0.00223729	-0.00223728
0	GO:0051726	regulation of cell cycle	biological process	7.89291	4	99	0.022626	0.05051	67	1.27964e-08	0.00227119	-0.00227117
3	GO:0005622	intracellular	cellular component	7.75924	3	75	0.387611	0.707547	68	1.74082e-08	0.00230508	-0.00230507
3	GO:0006261	DNA-dependent DNA replication	biological process	7.72405	7	8	0.003301	0.075472	69	1.88778e-08	0.00233898	-0.00233896
1	GO:0043231	intracellular membrane-bound organelle	cellular component	7.71997	5	69	0.275676	0.610619	70	1.90558e-08	0.00237288	-0.00237286
3	GO:0003677	DNA binding	molecular function	7.70329	4	33	0.091031	0.311321	71	1.98023e-08	0.00240678	-0.00240676
1	GO:0043227	membrane-bound organelle	cellular component	7.69755	3	69	0.275963	0.610619	72	2.00657e-08	0.00244068	-0.00244066
4	GO:0030529	ribonucleoprotein complex	cellular component	7.69494	4	17	0.022004	0.165049	73	2.01863e-08	0.00247458	-0.00247456
1	GO:0000070	mitotic sister chromatid segregation	biological process	7.6597	6	6	0.001148	0.053097	74	2.18929e-08	0.00250847	-0.00250845
1	GO:0000819	sister chromatid segregation	biological process	7.54321	5	6	0.001196	0.053097	75	2.86277e-08	0.00254237	-0.00254234
10	GO:0009058	biosynthetic process	biological process	7.51366	3	22	0.06276	0.282051	76	3.06436e-08	0.00257627	-0.00257624
3	GO:0051327	M phase of meiotic cell cycle	biological process	7.48005	5	8	0.00354	0.075472	77	3.3109e-08	0.00261017	-0.00261014
3	GO:0007126	meiosis	biological process	7.48005	5	8	0.00354	0.075472	78	3.3109e-08	0.00264407	-0.00264403
3	GO:0051321	meiotic cell cycle	biological process	7.43344	4	8	0.003588	0.075472	79	3.68601e-08	0.00267797	-0.00267793
1	GO:0007001	chromosome organization and biogenesis (sensu Eukaryota)	biological process	7.42949	6	15	0.015977	0.132743	80	3.71975e-08	0.00271186	-0.00271183
15	GO:0001816	cytokine production	biological process	7.27568	3	7	0.005071	0.114754	81	5.30055e-08	0.00274576	-0.00274571
4	GO:0009058	biosynthetic process	biological process	7.18616	3	28	0.06276	0.271845	82	6.51387e-08	0.00277966	-0.0027796
0	GO:0009058	biosynthetic process	biological process	7.15199	3	219	0.06276	0.111735	83	7.04709e-08	0.00281356	-0.00281349
3	GO:0000074	regulation of progression through cell cycle	biological process	7.07599	5	16	0.022483	0.150943	84	8.39479e-08	0.00284746	-0.00284737
3	GO:0043229	intracellular organelle	cellular component	7.06407	4	66	0.314088	0.622642	85	8.62832e-08	0.00288136	-0.00288127
3	GO:0051726	regulation of cell cycle	biological process	7.038	4	16	0.022626	0.150943	86	9.16231e-08	0.00291525	-0.00291516
1	GO:0000793	condensed chromosome	cellular component	6.9714	7	7	0.002535	0.061947	87	1.06807e-07	0.00294915	-0.00294905
3	GO:0007017	microtubule-based process	biological process	6.94651	6	11	0.009711	0.103774	88	1.13106e-07	0.00298305	-0.00298294
28	GO:0006954	inflammatory response	biological process	6.85708	4	7	0.011815	0.25	89	1.38969e-07	0.00301695	-0.00301681
0	GO:0005515	protein binding	molecular function	6.74148	3	744	0.263382	0.379592	90	1.81353e-07	0.00305085	-0.00305067
3	GO:0000228	nuclear chromosome	cellular component	6.73574	6	8	0.004592	0.075472	91	1.83766e-07	0.00308475	-0.00308456
20	GO:0006397	mRNA processing	biological process	6.69771	7	9	0.010906	0.163636	92	2.00579e-07	0.00311864	-0.00311844
6	GO:0019882	antigen processing and presentation	biological process	6.67289	3	7	0.003253	0.069307	93	2.12376e-07	0.00315254	-0.00315233
4	GO:0005737	cytoplasm	cellular component	6.63236	4	52	0.190768	0.504854	94	2.33154e-07	0.00318644	-0.00318621
13	GO:0009607	response to biotic stimulus	biological process	6.60684	3	9	0.012246	0.140625	95	2.47264e-07	0.00322034	-0.00322009
0	GO:0043227	membrane-bound organelle	cellular component	6.60304	3	769	0.275963	0.392347	96	2.49438e-07	0.00325424	-0.00325399
3	GO:0044430	cytoskeletal part	cellular component	6.59328	5	17	0.02894	0.160377	97	2.55106e-07	0.00328814	-0.00328788
1	GO:0044424	intracellular part	cellular component	6.57835	3	78	0.357522	0.690265	98	2.64026e-07	0.00332203	-0.00332177
0	GO:0048519	negative regulation of biological process	biological process	6.56851	4	183	0.051471	0.093367	99	2.70075e-07	0.00335593	-0.00335566
0	GO:0043231	intracellular membrane-bound organelle	cellular component	6.56701	5	768	0.275676	0.391837	100	2.71012e-07	0.00338983	-0.00338956
4	GO:0003723	RNA binding	molecular function	6.55042	4	18	0.029897	0.174757	101	2.81563e-07	0.00342373	-0.00342345
3	GO:0044424	intracellular part	cellular component	6.51406	3	70	0.357522	0.660377	102	3.06155e-07	0.00345763	-0.00345732
13	GO:0045087	innate immune response	biological process	6.43187	4	6	0.003827	0.09375	103	3.69935e-07	0.00349153	-0.00349116
0	GO:0043229	intracellular organelle	cellular component	6.40564	4	861	0.314088	0.439286	104	3.92967e-07	0.00352542	-0.00352503
20	GO:0003723	RNA binding	molecular function	6.3947	4	13	0.029897	0.236364	105	4.02998e-07	0.00355932	-0.00355892
4	GO:0042254	ribosome biogenesis and assembly	biological process	6.35963	5	8	0.00464	0.07767	106	4.36893e-07	0.00359322	-0.00359278
3	GO:0003777	microtubule motor activity	molecular function	6.30024	3	7	0.003635	0.066038	107	5.0091e-07	0.00362712	-0.00362662
1	GO:0006974	response to DNA damage stimulus	biological process	6.24892	4	12	0.01215	0.106195	108	5.63743e-07	0.00366102	-0.00366045
20	GO:0008380	RNA splicing	biological process	6.21802	7	8	0.009041	0.145455	109	6.05309e-07	0.00369492	-0.00369431
20	GO:0030529	ribonucleoprotein complex	cellular component	6.21264	4	11	0.022004	0.2	110	6.12855e-07	0.00372881	-0.0037282
20	GO:0016071	mRNA metabolic process	biological process	6.18816	6	9	0.012533	0.163636	111	6.484e-07	0.00376271	-0.00376206
28	GO:0008009	chemokine activity	molecular function	6.16741	6	4	0.001866	0.142857	112	6.80132e-07	0.00379661	-0.00379593
10	GO:0044249	cellular biosynthetic process	biological process	6.1629	4	19	0.056302	0.24359	113	6.8722e-07	0.00383051	-0.00382982
0	GO:0044249	cellular biosynthetic process	biological process	6.14862	4	195	0.056302	0.09949	114	7.10205e-07	0.00386441	-0.0038637
28	GO:0042379	chemokine receptor binding	molecular function	6.07813	6	4	0.001961	0.142857	115	8.35345e-07	0.00389831	-0.00389747
13	GO:0007249	I-kappaB kinase/NF-kappaB cascade	biological process	6.0427	7	6	0.004449	0.09375	116	9.06358e-07	0.0039322	-0.0039313
3	GO:0006139	nucleobase, nucleoside, nucleotide and nucleic acid metabolic process	biological process	5.96289	4	43	0.156518	0.40566	117	1.08921e-06	0.0039661	-0.00396501
3	GO:0000793	condensed chromosome	cellular component	5.95564	7	6	0.002535	0.056604	118	1.10753e-06	0.004	-0.00399889
4	GO:0043229	intracellular organelle	cellular component	5.91641	4	69	0.314088	0.669903	119	1.21223e-06	0.0040339	-0.00403269
3	GO:0043231	intracellular membrane-bound organelle	cellular component	5.90442	5	59	0.275676	0.556604	120	1.24616e-06	0.0040678	-0.00406655
0	GO:0008283	cell proliferation	biological process	5.89903	3	121	0.031858	0.061735	121	1.26175e-06	0.00410169	-0.00410043
3	GO:0043227	membrane-bound organelle	cellular component	5.88614	3	59	0.275963	0.556604	122	1.29974e-06	0.00413559	-0.00413429
28	GO:0009611	response to wounding	biological process	5.87582	4	7	0.016503	0.25	123	1.331e-06	0.00416949	-0.00416816
25	GO:0032615	interleukin-12 production	biological process	5.83947	4	3	0.000526	0.081081	124	1.44721e-06	0.00420339	-0.00420194
1	GO:0009719	response to endogenous stimulus	biological process	5.80167	3	12	0.013394	0.106195	125	1.57881e-06	0.00423729	-0.00423571
1	GO:0044430	cytoskeletal part	cellular component	5.78958	5	17	0.02894	0.150442	126	1.62337e-06	0.00427119	-0.00426956
0	GO:0006915	apoptosis	biological process	5.78538	6	123	0.032672	0.062755	127	1.63914e-06	0.00430508	-0.00430345
13	GO:0009615	response to virus	biological process	5.76554	5	5	0.002727	0.078125	128	1.71579e-06	0.00433898	-0.00433727
20	GO:0006396	RNA processing	biological process	5.7536	6	10	0.018321	0.181818	129	1.7636e-06	0.00437288	-0.00437112
0	GO:0016265	death	biological process	5.72996	3	128	0.034394	0.065306	130	1.86225e-06	0.00440678	-0.00440492
0	GO:0008219	cell death	biological process	5.72996	4	128	0.034394	0.065306	131	1.86225e-06	0.00444068	-0.00443882
1	GO:0016043	cellular component organization and biogenesis	biological process	5.72778	3	40	0.121741	0.353982	132	1.87164e-06	0.00447458	-0.0044727
13	GO:0007243	protein kinase cascade	biological process	5.70634	6	9	0.01569	0.140625	133	1.96633e-06	0.00450847	-0.00450651
1	GO:0005622	intracellular	cellular component	5.64755	3	80	0.387611	0.707965	134	2.25141e-06	0.00454237	-0.00454012
0	GO:0048523	negative regulation of cellular process	biological process	5.5398	4	165	0.047118	0.084184	135	2.88539e-06	0.00457627	-0.00457339
15	GO:0042035	regulation of cytokine biosynthetic process	biological process	5.50228	6	5	0.003301	0.081967	136	3.14568e-06	0.00461017	-0.00460702
0	GO:0012501	programmed cell death	biological process	5.48958	5	123	0.033102	0.062755	137	3.23907e-06	0.00464407	-0.00464083
4	GO:0044237	cellular metabolic process	biological process	5.48422	3	71	0.334226	0.68932	138	3.27931e-06	0.00467797	-0.00467469
3	GO:0051276	chromosome organization and biogenesis	biological process	5.47829	5	12	0.016503	0.113208	139	3.3244e-06	0.00471186	-0.00470854
4	GO:0044444	cytoplasmic part	cellular component	5.44818	4	40	0.137049	0.38835	140	3.56299e-06	0.00474576	-0.0047422
1	GO:0007017	microtubule-based process	biological process	5.44054	6	10	0.009711	0.088496	141	3.62626e-06	0.00477966	-0.00477603
15	GO:0006955	immune response	biological process	5.42321	3	10	0.023583	0.163934	142	3.77391e-06	0.00481356	-0.00480979
0	GO:0005634	nucleus	cellular component	5.41544	6	517	0.179861	0.263776	143	3.84204e-06	0.00484746	-0.00484362
28	GO:0001664	G-protein-coupled receptor binding	molecular function	5.40566	5	4	0.00287	0.142857	144	3.92957e-06	0.00488136	-0.00487743
3	GO:0043566	structure-specific DNA binding	molecular function	5.39388	5	6	0.003205	0.056604	145	4.03756e-06	0.00491525	-0.00491122
1	GO:0006260	DNA replication	biological process	5.38836	6	9	0.007702	0.079646	146	4.08921e-06	0.00494915	-0.00494506
3	GO:0043283	biopolymer metabolic process	biological process	5.3543	4	50	0.208323	0.471698	147	4.42283e-06	0.00498305	-0.00497863
0	GO:0043232	intracellular non-membrane-bound organelle	cellular component	5.35132	5	241	0.075628	0.122959	148	4.4533e-06	0.00501695	-0.0050125
0	GO:0043228	non-membrane-bound organelle	cellular component	5.35132	3	241	0.075628	0.122959	149	4.4533e-06	0.00505085	-0.00504639
4	GO:0005830	cytosolic ribosome (sensu Eukaryota)	cellular component	5.31407	6	6	0.002966	0.058252	150	4.85208e-06	0.00508475	-0.00507989
4	GO:0044238	primary metabolic process	biological process	5.28567	3	69	0.322315	0.669903	151	5.17998e-06	0.00511864	-0.00511346
3	GO:0005524	ATP binding	molecular function	5.28435	6	23	0.063047	0.216981	152	5.19576e-06	0.00515254	-0.00514735
25	GO:0045727	positive regulation of protein biosynthetic process	biological process	5.27011	6	4	0.002631	0.108108	153	5.36897e-06	0.00518644	-0.00518107
13	GO:0006952	defense response	biological process	5.25167	3	10	0.022865	0.15625	154	5.60184e-06	0.00522034	-0.00521474
15	GO:0042107	cytokine metabolic process	biological process	5.21077	6	5	0.003779	0.081967	155	6.15504e-06	0.00525424	-0.00524808
15	GO:0042089	cytokine biosynthetic process	biological process	5.21077	5	5	0.003779	0.081967	156	6.15504e-06	0.00528814	-0.00528198
4	GO:0044249	cellular biosynthetic process	biological process	5.20873	4	23	0.056302	0.223301	157	6.18402e-06	0.00532203	-0.00531585
1	GO:0006323	DNA packaging	biological process	5.2048	6	11	0.012724	0.097345	158	6.24021e-06	0.00535593	-0.00534969
15	GO:0002460	adaptive immune response (sensu Gnathostomata)	biological process	5.1572	5	5	0.003875	0.081967	159	6.96299e-06	0.00538983	-0.00538287
15	GO:0002250	adaptive immune response	biological process	5.1572	4	5	0.003875	0.081967	160	6.96299e-06	0.00542373	-0.00541677
20	GO:0005681	spliceosome	cellular component	5.14905	5	6	0.006171	0.109091	161	7.09494e-06	0.00545763	-0.00545053
0	GO:0000166	nucleotide binding	molecular function	5.14697	3	291	0.093997	0.148469	162	7.12904e-06	0.00549153	-0.0054844
25	GO:0031328	positive regulation of cellular biosynthetic process	biological process	5.11803	6	4	0.00287	0.108108	163	7.62033e-06	0.00552542	-0.0055178
0	GO:0006996	organelle organization and biogenesis	biological process	5.10836	4	181	0.053432	0.092347	164	7.79191e-06	0.00555932	-0.00555153
10	GO:0005737	cytoplasm	cellular component	5.05022	4	33	0.190768	0.423077	165	8.90793e-06	0.00559322	-0.00558431
4	GO:0005730	nucleolus	cellular component	5.0252	6	8	0.007032	0.07767	166	9.43626e-06	0.00562712	-0.00561768
29	GO:0005096	GTPase activator activity	molecular function	4.98718	4	5	0.00861	0.185185	167	1.02995e-05	0.00566102	-0.00565072
15	GO:0006915	apoptosis	biological process	4.98442	6	11	0.032672	0.180328	168	1.03651e-05	0.00569492	-0.00568455
0	GO:0048468	cell development	biological process	4.96997	4	239	0.074193	0.121939	169	1.07161e-05	0.00572881	-0.0057181
28	GO:0006952	defense response	biological process	4.9389	3	7	0.022865	0.25	170	1.15105e-05	0.00576271	-0.0057512
15	GO:0012501	programmed cell death	biological process	4.93063	5	11	0.033102	0.180328	171	1.17318e-05	0.00579661	-0.00578488
25	GO:0009891	positive regulation of biosynthetic process	biological process	4.92608	5	4	0.003205	0.108108	172	1.18555e-05	0.00583051	-0.00581865
1	GO:0005856	cytoskeleton	cellular component	4.92484	6	20	0.04487	0.176991	173	1.18893e-05	0.00586441	-0.00585252
10	GO:0044237	cellular metabolic process	biological process	4.92386	3	48	0.334226	0.615385	174	1.19163e-05	0.00589831	-0.00588639
3	GO:0006996	organelle organization and biogenesis	biological process	4.91313	4	21	0.053432	0.198113	175	1.22143e-05	0.0059322	-0.00591999
3	GO:0000226	microtubule cytoskeleton organization and biogenesis	biological process	4.88566	7	6	0.003683	0.056604	176	1.30118e-05	0.0059661	-0.00595309
25	GO:0042035	regulation of cytokine biosynthetic process	biological process	4.87509	6	4	0.003301	0.108108	177	1.33324e-05	0.006	-0.00598667
3	GO:0030554	adenyl nucleotide binding	molecular function	4.87064	5	23	0.066778	0.216981	178	1.34699e-05	0.0060339	-0.00602043
28	GO:0006955	immune response	biological process	4.85138	3	7	0.023583	0.25	179	1.40806e-05	0.0060678	-0.00605372
3	GO:0044428	nuclear part	cellular component	4.83278	5	20	0.052045	0.188679	180	1.46967e-05	0.00610169	-0.006087
3	GO:0007001	chromosome organization and biogenesis (sensu Eukaryota)	biological process	4.83125	6	11	0.015977	0.103774	181	1.47486e-05	0.00613559	-0.00612084
0	GO:0016043	cellular component organization and biogenesis	biological process	4.81745	3	368	0.121741	0.187755	182	1.52247e-05	0.00616949	-0.00615427
1	GO:0005874	microtubule	cellular component	4.79843	6	10	0.012102	0.088496	183	1.59064e-05	0.00620339	-0.00618748
28	GO:0007243	protein kinase cascade	biological process	4.79816	6	6	0.01569	0.214286	184	1.59164e-05	0.00623729	-0.00622137
15	GO:0016265	death	biological process	4.77412	3	11	0.034394	0.180328	185	1.68219e-05	0.00627119	-0.00625436
15	GO:0008219	cell death	biological process	4.77412	4	11	0.034394	0.180328	186	1.68219e-05	0.00630508	-0.00628826
4	GO:0044445	cytosolic part	cellular component	4.7457	5	7	0.005549	0.067961	187	1.79599e-05	0.00633898	-0.00632102
28	GO:0043066	negative regulation of apoptosis	biological process	4.71744	7	5	0.009424	0.178571	188	1.91674e-05	0.00637288	-0.00635371
28	GO:0009605	response to external stimulus	biological process	4.70092	3	7	0.024874	0.25	189	1.99103e-05	0.00640678	-0.00638687
0	GO:0048869	cellular developmental process	biological process	4.69092	3	302	0.097728	0.154082	190	2.03744e-05	0.00644068	-0.0064203
0	GO:0030154	cell differentiation	biological process	4.69092	4	302	0.097728	0.154082	191	2.03744e-05	0.00647458	-0.0064542
28	GO:0043069	negative regulation of programmed cell death	biological process	4.68576	6	5	0.009567	0.178571	192	2.06175e-05	0.00650847	-0.00648786
15	GO:0019735	antimicrobial humoral response (sensu Vertebrata)	biological process	4.65188	6	4	0.002392	0.065574	193	2.22905e-05	0.00654237	-0.00652008
15	GO:0019730	antimicrobial humoral response	biological process	4.65188	5	4	0.002392	0.065574	194	2.22905e-05	0.00657627	-0.00655398
25	GO:0042107	cytokine metabolic process	biological process	4.64142	6	4	0.003779	0.108108	195	2.28341e-05	0.00661017	-0.00658734
25	GO:0042089	cytokine biosynthetic process	biological process	4.64142	5	4	0.003779	0.108108	196	2.28341e-05	0.00664407	-0.00662123
3	GO:0003676	nucleic acid binding	molecular function	4.59964	3	37	0.147812	0.349057	197	2.51394e-05	0.00667797	-0.00665283
4	GO:0005840	ribosome	cellular component	4.59377	5	9	0.010524	0.087379	198	2.54816e-05	0.00671186	-0.00668638
1	GO:0006334	nucleosome assembly	biological process	4.58946	8	6	0.003635	0.053097	199	2.57361e-05	0.00674576	-0.00672003
3	GO:0006310	DNA recombination	biological process	4.58072	6	6	0.004162	0.056604	200	2.6259e-05	0.00677966	-0.0067534
24	GO:0050794	regulation of cellular process	biological process	4.55416	3	19	0.176321	0.475	201	2.7915e-05	0.00681356	-0.00678564
15	GO:0006959	humoral immune response	biological process	4.50903	4	5	0.005262	0.081967	202	3.09721e-05	0.00684746	-0.00681649
13	GO:0003924	GTPase activity	molecular function	4.50109	8	6	0.008563	0.09375	203	3.15437e-05	0.00688136	-0.00684981
13	GO:0043123	positive regulation of I-kappaB kinase/NF-kappaB cascade	biological process	4.46351	6	4	0.002487	0.0625	204	3.43948e-05	0.00691525	-0.00688086
3	GO:0005874	microtubule	cellular component	4.43881	6	9	0.012102	0.084906	205	3.64074e-05	0.00694915	-0.00691275
28	GO:0005125	cytokine activity	molecular function	4.43655	5	5	0.010237	0.178571	206	3.65971e-05	0.00698305	-0.00694645
25	GO:0051247	positive regulation of protein metabolic process	biological process	4.41782	5	4	0.004305	0.108108	207	3.82103e-05	0.00701695	-0.00697874
0	GO:0044446	intracellular organelle part	cellular component	4.40905	4	365	0.124516	0.186224	208	3.89897e-05	0.00705085	-0.00701186
1	GO:0007010	cytoskeleton organization and biogenesis	biological process	4.37144	5	14	0.024827	0.123894	209	4.25165e-05	0.00708475	-0.00704223
4	GO:0043231	intracellular membrane-bound organelle	cellular component	4.36893	5	60	0.275676	0.582524	210	4.27636e-05	0.00711864	-0.00707588
7	GO:0005635	nuclear envelope	cellular component	4.36573	5	6	0.006171	0.073171	211	4.30789e-05	0.00715254	-0.00710946
27	GO:0048869	cellular developmental process	biological process	4.36287	3	12	0.097728	0.4	212	4.33646e-05	0.00718644	-0.00714308
27	GO:0030154	cell differentiation	biological process	4.36287	4	12	0.097728	0.4	213	4.33646e-05	0.00722034	-0.00717697
4	GO:0043227	membrane-bound organelle	cellular component	4.35263	3	60	0.275963	0.582524	214	4.43987e-05	0.00725424	-0.00720984
13	GO:0002252	immune effector process	biological process	4.32333	3	5	0.005358	0.078125	215	4.74975e-05	0.00728814	-0.00724064
13	GO:0043122	regulation of I-kappaB kinase/NF-kappaB cascade	biological process	4.2752	5	4	0.002774	0.0625	216	5.30645e-05	0.00732203	-0.00726897
6	GO:0006955	immune response	biological process	4.26096	3	12	0.023583	0.118812	217	5.48322e-05	0.00735593	-0.0073011
29	GO:0008047	enzyme activator activity	molecular function	4.2515	3	5	0.012246	0.185185	218	5.60409e-05	0.00738983	-0.00733379
25	GO:0007243	protein kinase cascade	biological process	4.24759	6	6	0.01569	0.162162	219	5.65467e-05	0.00742373	-0.00736718
28	GO:0045637	regulation of myeloid cell differentiation	biological process	4.22877	8	3	0.002105	0.107143	220	5.90508e-05	0.00745763	-0.00739858
28	GO:0006950	response to stress	biological process	4.22825	3	8	0.040756	0.285714	221	5.91228e-05	0.00749153	-0.0074324
4	GO:0022613	ribonucleoprotein complex biogenesis and assembly	biological process	4.22741	4	8	0.008993	0.07767	222	5.92371e-05	0.00752542	-0.00746619
4	GO:0006412	translation	biological process	4.22456	5	13	0.024157	0.126214	223	5.96267e-05	0.00755932	-0.0074997
0	GO:0017076	purine nucleotide binding	molecular function	4.21741	4	249	0.080985	0.127041	224	6.06158e-05	0.00759322	-0.0075326
1	GO:0031497	chromatin assembly	biological process	4.14571	8	6	0.004353	0.053097	225	7.14972e-05	0.00762712	-0.00755562
25	GO:0001816	cytokine production	biological process	4.13929	3	4	0.005071	0.108108	226	7.25628e-05	0.00766102	-0.00758845
4	GO:0005829	cytosol	cellular component	4.13877	5	12	0.021382	0.116505	227	7.26499e-05	0.00769492	-0.00762227
3	GO:0005875	microtubule associated complex	cellular component	4.13537	6	6	0.005214	0.056604	228	7.32192e-05	0.00772881	-0.00765559
31	GO:0003676	nucleic acid binding	molecular function	4.10192	3	12	0.147812	0.545455	229	7.90824e-05	0.00776271	-0.00768363
0	GO:0044444	cytoplasmic part	cellular component	4.0983	4	395	0.137049	0.201531	230	7.97445e-05	0.00779661	-0.00771687
3	GO:0007018	microtubule-based movement	biological process	4.09649	6	6	0.005071	0.056604	231	8.00776e-05	0.00783051	-0.00775043
3	GO:0005856	cytoskeleton	cellular component	4.05693	6	17	0.04487	0.160377	232	8.77138e-05	0.00786441	-0.00777669
15	GO:0001775	cell activation	biological process	4.03371	3	6	0.010715	0.098361	233	9.2532e-05	0.00789831	-0.00780577
4	GO:0003735	structural constituent of ribosome	molecular function	3.96671	3	8	0.009998	0.07767	234	0.000107966	0.0079322	-0.00782424
9	GO:0005085	guanyl-nucleotide exchange factor activity	molecular function	3.95182	4	6	0.00684	0.075	235	0.000111732	0.0079661	-0.00785437
27	GO:0006915	apoptosis	biological process	3.94426	6	7	0.032672	0.233333	236	0.000113694	0.008	-0.00788631
20	GO:0000398	nuclear mRNA splicing, via spliceosome	biological process	3.93399	8	4	0.003109	0.072727	237	0.000116416	0.0080339	-0.00791748
20	GO:0000377	RNA splicing, via transesterification reactions with bulged adenosine as nucleophile	biological process	3.93399	9	4	0.003109	0.072727	238	0.000116416	0.0080678	-0.00795138
20	GO:0000375	RNA splicing, via transesterification reactions	biological process	3.93399	8	4	0.003109	0.072727	239	0.000116416	0.00810169	-0.00798528
24	GO:0016564	transcriptional repressor activity	molecular function	3.92532	3	5	0.010093	0.125	240	0.000118762	0.00813559	-0.00801683
20	GO:0006695	cholesterol biosynthetic process	biological process	3.91724	7	3	0.001196	0.054545	241	0.000120992	0.00816949	-0.0080485
27	GO:0012501	programmed cell death	biological process	3.90853	5	7	0.033102	0.233333	242	0.000123443	0.00820339	-0.00807995
27	GO:0048468	cell development	biological process	3.89553	4	10	0.074193	0.333333	243	0.000127196	0.00823729	-0.00811009
25	GO:0042108	positive regulation of cytokine biosynthetic process	biological process	3.86945	7	3	0.002248	0.081081	244	0.000135066	0.00827119	-0.00813612
15	GO:0048534	hemopoietic or lymphoid organ development	biological process	3.85925	5	6	0.011528	0.098361	245	0.000138278	0.00830508	-0.00816681
20	GO:0008203	cholesterol metabolic process	biological process	3.8575	6	4	0.003253	0.072727	246	0.000138834	0.00833898	-0.00820015
7	GO:0006260	DNA replication	biological process	3.82228	6	6	0.007702	0.073171	247	0.000150564	0.00837288	-0.00822232
10	GO:0009059	macromolecule biosynthetic process	biological process	3.81859	4	12	0.036403	0.153846	248	0.000151848	0.00840678	-0.00825493
27	GO:0016265	death	biological process	3.80441	3	7	0.034394	0.233333	249	0.000156887	0.00844068	-0.00828379
27	GO:0008219	cell death	biological process	3.80441	4	7	0.034394	0.233333	250	0.000156887	0.00847458	-0.00831769
0	GO:0007242	intracellular signaling cascade	biological process	3.80031	5	199	0.062712	0.101531	251	0.000158377	0.00850847	-0.0083501
15	GO:0042981	regulation of apoptosis	biological process	3.79179	6	8	0.022961	0.131148	252	0.000161514	0.00854237	-0.00838086
15	GO:0006417	regulation of translation	biological process	3.78756	5	5	0.007462	0.081967	253	0.000163094	0.00857627	-0.00841318
3	GO:0006950	response to stress	biological process	3.7835	3	16	0.040756	0.150943	254	0.000164625	0.00861017	-0.00844554
24	GO:0050789	regulation of biological process	biological process	3.77867	3	19	0.198134	0.475	255	0.000166466	0.00864407	-0.0084776
24	GO:0045597	positive regulation of cell differentiation	biological process	3.76721	5	3	0.002344	0.075	256	0.00017092	0.00867797	-0.00850705
1	GO:0006325	establishment and/or maintenance of chromatin architecture	biological process	3.7618	7	9	0.012389	0.079646	257	0.000173061	0.00871186	-0.0085388
10	GO:0005739	mitochondrion	cellular component	3.75551	5	12	0.039943	0.153846	258	0.000175587	0.00874576	-0.00857018
15	GO:0043067	regulation of programmed cell death	biological process	3.75471	5	8	0.023248	0.131148	259	0.000175909	0.00877966	-0.00860375
1	GO:0006281	DNA repair	biological process	3.75035	5	8	0.009758	0.070796	260	0.000177685	0.00881356	-0.00863587
13	GO:0016265	death	biological process	3.73839	3	10	0.034394	0.15625	261	0.000182646	0.00884746	-0.00866481
13	GO:0008219	cell death	biological process	3.73839	4	10	0.034394	0.15625	262	0.000182646	0.00888136	-0.00869871
15	GO:0002520	immune system development	biological process	3.73489	4	6	0.01215	0.098361	263	0.000184123	0.00891525	-0.00873113
1	GO:0005524	ATP binding	molecular function	3.72288	6	21	0.063047	0.185841	264	0.000189287	0.00894915	-0.00875987
3	GO:0030705	cytoskeleton-dependent intracellular transport	biological process	3.72064	6	6	0.005932	0.056604	265	0.000190266	0.00898305	-0.00879278
15	GO:0009607	response to biotic stimulus	biological process	3.7164	3	6	0.012246	0.098361	266	0.000192134	0.00901695	-0.00882482
20	GO:0016125	sterol metabolic process	biological process	3.71486	5	4	0.00354	0.072727	267	0.000192817	0.00905085	-0.00885803
2	GO:0044424	intracellular part	cellular component	3.71257	3	67	0.357522	0.62037	268	0.000193835	0.00908475	-0.00889091
4	GO:0043232	intracellular non-membrane-bound organelle	cellular component	3.69168	5	24	0.075628	0.23301	269	0.000203385	0.00911864	-0.00891526
4	GO:0043228	non-membrane-bound organelle	cellular component	3.69168	3	24	0.075628	0.23301	270	0.000203385	0.00915254	-0.00894916
10	GO:0022613	ribonucleoprotein complex biogenesis and assembly	biological process	3.65607	4	6	0.008993	0.076923	271	0.000220766	0.00918644	-0.00896567
29	GO:0030695	GTPase regulator activity	molecular function	3.65366	3	5	0.016408	0.185185	272	0.000221994	0.00922034	-0.00899835
15	GO:0051247	positive regulation of protein metabolic process	biological process	3.64878	5	4	0.004305	0.065574	273	0.000224502	0.00925424	-0.00902973
28	GO:0007165	signal transduction	biological process	3.64694	4	13	0.134944	0.464286	274	0.000225454	0.00928814	-0.00906268
20	GO:0016126	sterol biosynthetic process	biological process	3.6334	6	3	0.001483	0.054545	275	0.000232597	0.00932203	-0.00908944
13	GO:0006954	inflammatory response	biological process	3.63124	4	6	0.011815	0.09375	276	0.000233756	0.00935593	-0.00912218
2	GO:0005681	spliceosome	cellular component	3.61928	5	6	0.006171	0.055556	277	0.000240283	0.00938983	-0.00914955
15	GO:0031326	regulation of cellular biosynthetic process	biological process	3.61355	5	5	0.008132	0.081967	278	0.000243474	0.00942373	-0.00918026
15	GO:0007249	I-kappaB kinase/NF-kappaB cascade	biological process	3.59401	7	4	0.004449	0.065574	279	0.000254678	0.00945763	-0.00920295
15	GO:0030098	lymphocyte differentiation	biological process	3.57617	8	4	0.004497	0.065574	280	0.000265355	0.00949153	-0.00922617
0	GO:0009059	macromolecule biosynthetic process	biological process	3.56893	4	123	0.036403	0.062755	281	0.000269819	0.00952542	-0.00925561
13	GO:0048522	positive regulation of cellular process	biological process	3.56711	4	11	0.043339	0.171875	282	0.000270952	0.00955932	-0.00928837
3	GO:0017076	purine nucleotide binding	molecular function	3.56624	4	23	0.080985	0.216981	283	0.000271496	0.00959322	-0.00932172
15	GO:0051246	regulation of protein metabolic process	biological process	3.5655	4	6	0.013059	0.098361	284	0.000271959	0.00962712	-0.00935516
25	GO:0048519	negative regulation of biological process	biological process	3.56318	4	9	0.051471	0.243243	285	0.000273415	0.00966102	-0.0093876
15	GO:0051707	response to other organism	biological process	3.53237	4	5	0.008467	0.081967	286	0.000293515	0.00969492	-0.0094014
25	GO:0050794	regulation of cellular process	biological process	3.52886	3	17	0.176321	0.459459	287	0.000295896	0.00972881	-0.00943292
4	GO:0044446	intracellular organelle part	cellular component	3.52516	4	33	0.124516	0.320388	288	0.000298428	0.00976271	-0.00946428
1	GO:0065004	protein-DNA complex assembly	biological process	3.52429	7	6	0.005645	0.053097	289	0.000299027	0.00979661	-0.00949758
1	GO:0065003	macromolecular complex assembly	biological process	3.52074	6	11	0.019517	0.097345	290	0.000301485	0.00983051	-0.00952902
9	GO:0051056	regulation of small GTPase mediated signal transduction	biological process	3.52071	5	6	0.008754	0.075	291	0.000301499	0.00986441	-0.00956291
28	GO:0048519	negative regulation of biological process	biological process	3.51643	4	8	0.051471	0.285714	292	0.00030449	0.00989831	-0.00959382
4	GO:0009059	macromolecule biosynthetic process	biological process	3.51197	4	15	0.036403	0.145631	293	0.00030763	0.0099322	-0.00962457
24	GO:0003712	transcription cofactor activity	molecular function	3.51076	4	5	0.012389	0.125	294	0.000308491	0.0099661	-0.00965761
18	GO:0008047	enzyme activator activity	molecular function	3.49376	3	6	0.012246	0.105263	295	0.000320806	0.01	-0.00967919
25	GO:0006417	regulation of translation	biological process	3.49186	5	4	0.007462	0.108108	296	0.000322214	0.0100339	-0.00971168
2	GO:0008380	RNA splicing	biological process	3.47887	7	7	0.009041	0.064815	297	0.000331997	0.0100678	-0.0097358
15	GO:0048468	cell development	biological process	3.4786	4	14	0.074193	0.229508	298	0.000332202	0.0101017	-0.00976949
3	GO:0043234	protein complex	cellular component	3.46665	3	24	0.086439	0.226415	299	0.000341466	0.0101356	-0.00979413
5	GO:0044444	cytoplasmic part	cellular component	3.46632	4	33	0.137049	0.320388	300	0.000341725	0.0101695	-0.00982777
15	GO:0009889	regulation of biosynthetic process	biological process	3.46556	4	5	0.008754	0.081967	301	0.000342323	0.0102034	-0.00986107
0	GO:0048518	positive regulation of biological process	biological process	3.46427	4	173	0.054245	0.088265	302	0.000343343	0.0102373	-0.00989395
25	GO:0050789	regulation of biological process	biological process	3.45869	3	18	0.198134	0.486486	303	0.000347788	0.0102712	-0.0099234
10	GO:0044444	cytoplasmic part	cellular component	3.45334	4	24	0.137049	0.307692	304	0.000352098	0.0103051	-0.00995299
2	GO:0044249	cellular biosynthetic process	biological process	3.43693	4	19	0.056302	0.175926	305	0.000365654	0.010339	-0.00997333
14	GO:0008270	zinc ion binding	molecular function	3.40285	6	17	0.090265	0.274194	306	0.0003955	0.0103729	-0.00997738
10	GO:0044238	primary metabolic process	biological process	3.39131	3	44	0.322315	0.564103	307	0.000406158	0.0104068	-0.0100006
13	GO:0009967	positive regulation of signal transduction	biological process	3.39036	5	4	0.004688	0.0625	308	0.000407039	0.0104407	-0.0100336
0	GO:0051649	establishment of cellular localization	biological process	3.38231	4	139	0.042382	0.070918	309	0.000414654	0.0104746	-0.0100599
1	GO:0030554	adenyl nucleotide binding	molecular function	3.381	5	21	0.066778	0.185841	310	0.000415912	0.0105085	-0.0100926
26	GO:0006955	immune response	biological process	3.37814	3	6	0.023583	0.171429	311	0.000418662	0.0105424	-0.0101237
25	GO:0006952	defense response	biological process	3.35489	3	6	0.022865	0.162162	312	0.000441681	0.0105763	-0.0101346
25	GO:0031326	regulation of cellular biosynthetic process	biological process	3.35009	5	4	0.008132	0.108108	313	0.000446593	0.0106102	-0.0101636
6	GO:0005829	cytosol	cellular component	3.35001	5	10	0.021382	0.09901	314	0.000446669	0.0106441	-0.0101974
10	GO:0019752	carboxylic acid metabolic process	biological process	3.34551	5	9	0.024013	0.115385	315	0.000451326	0.010678	-0.0102266
10	GO:0006082	organic acid metabolic process	biological process	3.33922	4	9	0.024061	0.115385	316	0.000457909	0.0107119	-0.010254
15	GO:0009893	positive regulation of metabolic process	biological process	3.33502	4	7	0.020282	0.114754	317	0.000462362	0.0107458	-0.0102834
9	GO:0030695	GTPase regulator activity	molecular function	3.3329	3	8	0.016408	0.1	318	0.000464623	0.0107797	-0.010315
4	GO:0043170	macromolecule metabolic process	biological process	3.31657	3	58	0.280029	0.563107	319	0.000482427	0.0108136	-0.0103311
0	GO:0051641	cellular localization	biological process	3.31332	3	141	0.043243	0.071939	320	0.000486055	0.0108475	-0.0103614
10	GO:0031090	organelle membrane	cellular component	3.30734	4	10	0.03205	0.128205	321	0.000492784	0.0108814	-0.0103886
28	GO:0030097	hemopoiesis	biological process	3.29579	6	4	0.010428	0.142857	322	0.000506066	0.0109153	-0.0104092
1	GO:0006333	chromatin assembly or disassembly	biological process	3.28121	8	6	0.006266	0.053097	323	0.000523346	0.0109492	-0.0104258
0	GO:0048522	positive regulation of cellular process	biological process	3.27184	4	141	0.043339	0.071939	324	0.000534758	0.0109831	-0.0104483
22	GO:0051789	response to protein stimulus	biological process	3.2701	4	3	0.003109	0.068182	325	0.000536907	0.0110169	-0.01048
22	GO:0006986	response to unfolded protein	biological process	3.2701	4	3	0.003109	0.068182	326	0.000536907	0.0110508	-0.0105139
0	GO:0043169	cation binding	molecular function	3.26883	4	328	0.154317	0.167347	327	0.000538487	0.0110847	-0.0105463
15	GO:0048869	cellular developmental process	biological process	3.26354	3	16	0.097728	0.262295	328	0.00054508	0.0111186	-0.0105736
15	GO:0030154	cell differentiation	biological process	3.26354	4	16	0.097728	0.262295	329	0.00054508	0.0111525	-0.0106075
28	GO:0007249	I-kappaB kinase/NF-kappaB cascade	biological process	3.26179	7	3	0.004449	0.107143	330	0.000547284	0.0111864	-0.0106392
13	GO:0001816	cytokine production	biological process	3.26104	3	4	0.005071	0.0625	331	0.000548225	0.0112203	-0.0106721
4	GO:0044428	nuclear part	cellular component	3.25539	5	18	0.052045	0.174757	332	0.000555403	0.0112542	-0.0106988
24	GO:0051094	positive regulation of developmental process	biological process	3.25438	4	3	0.003492	0.075	333	0.000556704	0.0112881	-0.0107314
1	GO:0016772	transferase activity, transferring phosphorus-containing groups	molecular function	3.25229	4	17	0.049127	0.150442	334	0.000559389	0.011322	-0.0107626
4	GO:0009165	nucleotide biosynthetic process	biological process	3.23711	5	6	0.006888	0.058252	335	0.000579287	0.0113559	-0.0107766
28	GO:0009968	negative regulation of signal transduction	biological process	3.23475	5	3	0.004544	0.107143	336	0.000582438	0.0113898	-0.0108074
0	GO:0030554	adenyl nucleotide binding	molecular function	3.2339	5	203	0.066778	0.103571	337	0.000583581	0.0114237	-0.0108401
13	GO:0017111	nucleoside-triphosphatase activity	molecular function	3.23345	7	8	0.026884	0.125	338	0.000584186	0.0114576	-0.0108734
32	GO:0030036	actin cytoskeleton organization and biogenesis	biological process	3.2296	7	3	0.009519	0.166667	339	0.000589385	0.0114915	-0.0109021
25	GO:0009889	regulation of biosynthetic process	biological process	3.22926	4	4	0.008754	0.108108	340	0.000589844	0.0115254	-0.0109356
25	GO:0006412	translation	biological process	3.22811	5	6	0.024157	0.162162	341	0.000591409	0.0115593	-0.0109679
13	GO:0006915	apoptosis	biological process	3.22155	6	9	0.032672	0.140625	342	0.000600417	0.0115932	-0.0109928
15	GO:0045321	leukocyte activation	biological process	3.22078	3	5	0.009902	0.081967	343	0.000601478	0.0116271	-0.0110256
28	GO:0042221	response to chemical stimulus	biological process	3.21983	3	5	0.019613	0.178571	344	0.000602801	0.011661	-0.0110582
15	GO:0042110	T cell activation	biological process	3.20057	5	4	0.005645	0.065574	345	0.000630134	0.0116949	-0.0110648
10	GO:0044446	intracellular organelle part	cellular component	3.19127	4	22	0.124516	0.282051	346	0.000643773	0.0117288	-0.011085
4	GO:0003676	nucleic acid binding	molecular function	3.18933	3	36	0.147812	0.349515	347	0.000646657	0.0117627	-0.0111161
28	GO:0007154	cell communication	biological process	3.18893	3	13	0.149151	0.464286	348	0.000647253	0.0117966	-0.0111494
13	GO:0012501	programmed cell death	biological process	3.18047	5	9	0.033102	0.140625	349	0.000659976	0.0118305	-0.0111705
2	GO:0019752	carboxylic acid metabolic process	biological process	3.17345	5	11	0.024013	0.101852	350	0.000670735	0.0118644	-0.0111937
2	GO:0006082	organic acid metabolic process	biological process	3.16629	4	11	0.024061	0.101852	351	0.000681877	0.0118983	-0.0112164
10	GO:0043231	intracellular membrane-bound organelle	cellular component	3.16009	5	37	0.275676	0.474359	352	0.000691688	0.0119322	-0.0112405
29	GO:0005516	calmodulin binding	molecular function	3.15892	4	3	0.005023	0.111111	353	0.00069355	0.0119661	-0.0112726
28	GO:0030099	myeloid cell differentiation	biological process	3.15708	7	3	0.004831	0.107143	354	0.000696492	0.012	-0.0113035
20	GO:0006066	alcohol metabolic process	biological process	3.15354	4	6	0.013298	0.109091	355	0.000702202	0.0120339	-0.0113317
21	GO:0001664	G-protein-coupled receptor binding	molecular function	3.15261	5	3	0.00287	0.066667	356	0.00070371	0.0120678	-0.0113641
10	GO:0043227	membrane-bound organelle	cellular component	3.14953	3	37	0.275963	0.474359	357	0.000708719	0.0121017	-0.011393
32	GO:0030029	actin filament-based process	biological process	3.14947	6	3	0.010141	0.166667	358	0.000708818	0.0121356	-0.0114268
0	GO:0031090	organelle membrane	cellular component	3.14715	4	106	0.03205	0.054082	359	0.000712613	0.0121695	-0.0114569
15	GO:0007243	protein kinase cascade	biological process	3.14222	6	6	0.01569	0.098361	360	0.000720751	0.0122034	-0.0114826
3	GO:0007010	cytoskeleton organization and biogenesis	biological process	3.14031	5	11	0.024827	0.103774	361	0.000723927	0.0122373	-0.0115134
28	GO:0048534	hemopoietic or lymphoid organ development	biological process	3.13191	5	4	0.011528	0.142857	362	0.000738061	0.0122712	-0.0115331
25	GO:0009611	response to wounding	biological process	3.12685	4	5	0.016503	0.135135	363	0.000746707	0.0123051	-0.0115584
0	GO:0006355	regulation of transcription, DNA-dependent	biological process	3.10597	7	199	0.096054	0.101531	364	0.000783477	0.012339	-0.0115555
4	GO:0000166	nucleotide binding	molecular function	3.10225	3	26	0.093997	0.252427	365	0.00079022	0.0123729	-0.0115827
20	GO:0022613	ribonucleoprotein complex biogenesis and assembly	biological process	3.09788	4	5	0.008993	0.090909	366	0.000798221	0.0124068	-0.0116086
13	GO:0016462	pyrophosphatase activity	molecular function	3.09483	6	8	0.028223	0.125	367	0.000803848	0.0124407	-0.0116368
25	GO:0048523	negative regulation of cellular process	biological process	3.09461	4	8	0.047118	0.216216	368	0.000804246	0.0124746	-0.0116703
24	GO:0031323	regulation of cellular metabolic process	biological process	3.0946	4	13	0.113227	0.325	369	0.000804267	0.0125085	-0.0117042
13	GO:0016818	hydrolase activity, acting on acid anhydrides, in phosphorus-containing anhydrides	molecular function	3.07569	5	8	0.028414	0.125	370	0.000840061	0.0125424	-0.0117023
13	GO:0016817	hydrolase activity, acting on acid anhydrides	molecular function	3.06618	4	8	0.02851	0.125	371	0.000858658	0.0125763	-0.0117176
24	GO:0001503	ossification	biological process	3.06128	5	3	0.004066	0.075	372	0.000868396	0.0126102	-0.0117418
30	GO:0007154	cell communication	biological process	3.06072	3	12	0.149151	0.461538	373	0.000869531	0.0126441	-0.0117745
13	GO:0005525	GTP binding	molecular function	3.05216	6	6	0.015834	0.09375	374	0.000886831	0.012678	-0.0117911
28	GO:0006915	apoptosis	biological process	3.04892	6	6	0.032672	0.214286	375	0.000893468	0.0127119	-0.0118184
22	GO:0031301	integral to organelle membrane	cellular component	3.04771	6	3	0.004353	0.068182	376	0.000895955	0.0127458	-0.0118498
2	GO:0005622	intracellular	cellular component	3.04706	3	69	0.387611	0.638889	377	0.000897301	0.0127797	-0.0118824
28	GO:0002520	immune system development	biological process	3.04659	4	4	0.01215	0.142857	378	0.000898276	0.0128136	-0.0119153
24	GO:0031214	biomineral formation	biological process	3.04651	6	3	0.004114	0.075	379	0.000898444	0.0128475	-0.011949
15	GO:0002521	leukocyte differentiation	biological process	3.04282	7	4	0.006219	0.065574	380	0.000906102	0.0128814	-0.0119753
23	GO:0019842	vitamin binding	molecular function	3.03895	3	3	0.003492	0.071429	381	0.000914216	0.0129153	-0.012001
20	GO:0044424	intracellular part	cellular component	3.03243	3	38	0.357522	0.690909	382	0.000928041	0.0129492	-0.0120211
3	GO:0000166	nucleotide binding	molecular function	3.03025	3	24	0.093997	0.226415	383	0.000932719	0.0129831	-0.0120503
15	GO:0009611	response to wounding	biological process	3.02781	4	6	0.016503	0.098361	384	0.000937979	0.0130169	-0.012079
15	GO:0006952	defense response	biological process	3.02612	3	7	0.022865	0.114754	385	0.000941636	0.0130508	-0.0121092
28	GO:0012501	programmed cell death	biological process	3.01909	5	6	0.033102	0.214286	386	0.000956996	0.0130847	-0.0121278
0	GO:0044238	primary metabolic process	biological process	3.01618	3	865	0.322315	0.441327	387	0.000963425	0.0131186	-0.0121552
1	GO:0022607	cellular component assembly	biological process	3.01564	5	11	0.022435	0.097345	388	0.000964626	0.0131525	-0.0121879
24	GO:0001501	skeletal development	biological process	3.01495	5	4	0.009615	0.1	389	0.000966169	0.0131864	-0.0122203
13	GO:0019001	guanyl nucleotide binding	molecular function	3.00504	5	6	0.016168	0.09375	390	0.000988464	0.0132203	-0.0122319
10	GO:0044429	mitochondrial part	cellular component	2.99824	5	7	0.017795	0.089744	391	0.00100407	0.0132542	-0.0122502
25	GO:0007249	I-kappaB kinase/NF-kappaB cascade	biological process	2.99482	7	3	0.004449	0.081081	392	0.00101201	0.0132881	-0.0122761
2	GO:0006397	mRNA processing	biological process	2.9943	7	7	0.010906	0.064815	393	0.0010132	0.013322	-0.0123088
0	GO:0005524	ATP binding	molecular function	2.99422	6	191	0.063047	0.097449	394	0.0010134	0.0133559	-0.0123425
0	GO:0016740	transferase activity	molecular function	2.98698	3	250	0.085099	0.127551	395	0.00103045	0.0133898	-0.0123594
4	GO:0005634	nucleus	cellular component	2.98597	6	41	0.179861	0.398058	396	0.00103283	0.0134237	-0.0123909
5	GO:0044424	intracellular part	cellular component	2.98044	3	63	0.357522	0.61165	397	0.00104606	0.0134576	-0.0124116
9	GO:0007264	small GTPase mediated signal transduction	biological process	2.97211	6	8	0.0199	0.1	398	0.00106633	0.0134915	-0.0124252
28	GO:0048523	negative regulation of cellular process	biological process	2.97046	4	7	0.047118	0.25	399	0.00107039	0.0135254	-0.012455
15	GO:0050789	regulation of biological process	biological process	2.96694	3	24	0.198134	0.393443	400	0.00107909	0.0135593	-0.0124802
2	GO:0030529	ribonucleoprotein complex	cellular component	2.96388	4	10	0.022004	0.092593	401	0.00108672	0.0135932	-0.0125065
4	GO:0043233	organelle lumen	cellular component	2.96177	3	15	0.041473	0.145631	402	0.00109202	0.0136271	-0.0125351
23	GO:0003743	translation initiation factor activity	molecular function	2.93934	4	3	0.003779	0.071429	403	0.00114989	0.013661	-0.0125111
24	GO:0046849	bone remodeling	biological process	2.93448	4	3	0.004497	0.075	404	0.00116283	0.0136949	-0.0125321
28	GO:0016265	death	biological process	2.93223	3	6	0.034394	0.214286	405	0.00116889	0.0137288	-0.0125599
28	GO:0008219	cell death	biological process	2.93223	4	6	0.034394	0.214286	406	0.00116889	0.0137627	-0.0125938
24	GO:0045449	regulation of transcription	biological process	2.93188	6	12	0.102081	0.3	407	0.00116983	0.0137966	-0.0126268
24	GO:0019222	regulation of metabolic process	biological process	2.93158	3	13	0.117627	0.325	408	0.00117063	0.0138305	-0.0126599
24	GO:0008134	transcription factor binding	molecular function	2.92328	4	5	0.016695	0.125	409	0.00119323	0.0138644	-0.0126712
20	GO:0044237	cellular metabolic process	biological process	2.92164	3	38	0.334226	0.690909	410	0.00119772	0.0138983	-0.0127006
20	GO:0009058	biosynthetic process	biological process	2.9197	3	13	0.06276	0.236364	411	0.0012031	0.0139322	-0.0127291
3	GO:0043170	macromolecule metabolic process	biological process	2.91113	3	54	0.280029	0.509434	412	0.00122708	0.0139661	-0.012739
28	GO:0042981	regulation of apoptosis	biological process	2.91083	6	5	0.022961	0.178571	413	0.00122792	0.014	-0.0127721
28	GO:0042330	taxis	biological process	2.90883	4	3	0.005884	0.107143	414	0.00123359	0.0140339	-0.0128003
28	GO:0006935	chemotaxis	biological process	2.90883	4	3	0.005884	0.107143	415	0.00123359	0.0140678	-0.0128342
2	GO:0005737	cytoplasm	cellular component	2.90726	4	41	0.190768	0.37963	416	0.00123805	0.0141017	-0.0128636
2	GO:0043229	intracellular organelle	cellular component	2.90712	4	59	0.314088	0.546296	417	0.00123845	0.0141356	-0.0128971
22	GO:0031300	intrinsic to organelle membrane	cellular component	2.90416	5	3	0.004879	0.068182	418	0.00124692	0.0141695	-0.0129226
23	GO:0022613	ribonucleoprotein complex biogenesis and assembly	biological process	2.89903	4	4	0.008993	0.095238	419	0.00126174	0.0142034	-0.0129416
0	GO:0046907	intracellular transport	biological process	2.88741	5	115	0.035063	0.058673	420	0.00129596	0.0142373	-0.0129413
28	GO:0043067	regulation of programmed cell death	biological process	2.88673	5	5	0.023248	0.178571	421	0.00129798	0.0142712	-0.0129732
0	GO:0044237	cellular metabolic process	biological process	2.88587	3	893	0.334226	0.455612	422	0.00130056	0.0143051	-0.0130045
15	GO:0006954	inflammatory response	biological process	2.87636	4	5	0.011815	0.081967	423	0.00132934	0.014339	-0.0130096
13	GO:0009611	response to wounding	biological process	2.86671	4	6	0.016503	0.09375	424	0.00135921	0.0143729	-0.0130137
2	GO:0009058	biosynthetic process	biological process	2.85958	3	19	0.06276	0.175926	425	0.00138171	0.0144068	-0.0130251
22	GO:0006730	one-carbon compound metabolic process	biological process	2.85853	4	3	0.004305	0.068182	426	0.00138505	0.0144407	-0.0130556
24	GO:0019219	regulation of nucleobase, nucleoside, nucleotide and nucleic acid metabolic process	biological process	2.85677	5	12	0.104042	0.3	427	0.00139068	0.0144746	-0.0130839
0	GO:0016788	hydrolase activity, acting on ester bonds	molecular function	2.84631	4	100	0.030423	0.05102	428	0.00142459	0.0145085	-0.0130839
15	GO:0019222	regulation of metabolic process	biological process	2.83483	3	17	0.117627	0.278689	429	0.00146275	0.0145424	-0.0130796
13	GO:0042981	regulation of apoptosis	biological process	2.83249	6	7	0.022961	0.109375	430	0.00147064	0.0145763	-0.0131056
25	GO:0031325	positive regulation of cellular metabolic process	biological process	2.82951	5	5	0.01923	0.135135	431	0.00148077	0.0146102	-0.0131294
14	GO:0050789	regulation of biological process	biological process	2.82863	3	25	0.198134	0.403226	432	0.00148378	0.0146441	-0.0131603
1	GO:0005096	GTPase activator activity	molecular function	2.82859	4	6	0.00861	0.053097	433	0.00148392	0.014678	-0.013194
31	GO:0008270	zinc ion binding	molecular function	2.81141	6	8	0.090265	0.363636	434	0.00154379	0.0147119	-0.0131681
30	GO:0007165	signal transduction	biological process	2.80441	4	11	0.134944	0.423077	435	0.00156889	0.0147458	-0.0131769
24	GO:0050790	regulation of catalytic activity	biological process	2.80378	4	5	0.018751	0.125	436	0.00157117	0.0147797	-0.0132085
13	GO:0043067	regulation of programmed cell death	biological process	2.80148	5	7	0.023248	0.109375	437	0.00157951	0.0148136	-0.0132341
24	GO:0048771	tissue remodeling	biological process	2.79594	3	3	0.005023	0.075	438	0.00159979	0.0148475	-0.0132477
28	GO:0006916	anti-apoptosis	biological process	2.7925	8	3	0.006458	0.107143	439	0.00161251	0.0148814	-0.0132688
8	GO:0005529	sugar binding	molecular function	2.77866	4	5	0.008802	0.060976	440	0.00166471	0.0149153	-0.0132505
4	GO:0006396	RNA processing	biological process	2.77854	6	9	0.018321	0.087379	441	0.00166517	0.0149492	-0.013284
24	GO:0006350	transcription	biological process	2.77305	5	12	0.10629	0.3	442	0.00168636	0.0149831	-0.0132967
0	GO:0006351	transcription, DNA-dependent	biological process	2.77153	6	207	0.098206	0.105612	443	0.00169228	0.0150169	-0.0133247
15	GO:0006950	response to stress	biological process	2.7675	3	9	0.040756	0.147541	444	0.00170805	0.0150508	-0.0133428
13	GO:0007242	intracellular signaling cascade	biological process	2.75937	5	12	0.062712	0.1875	445	0.00174033	0.0150847	-0.0133444
13	GO:0048518	positive regulation of biological process	biological process	2.74913	4	11	0.054245	0.171875	446	0.00178186	0.0151186	-0.0133368
25	GO:0006954	inflammatory response	biological process	2.74534	4	4	0.011815	0.108108	447	0.00179744	0.0151525	-0.0133551
18	GO:0005604	basement membrane	cellular component	2.74462	3	3	0.003157	0.052632	448	0.00180043	0.0151864	-0.013386
5	GO:0005622	intracellular	cellular component	2.74066	3	66	0.387611	0.640777	449	0.00181692	0.0152203	-0.0134034
24	GO:0003714	transcription corepressor activity	molecular function	2.73339	5	3	0.005023	0.075	450	0.00184762	0.0152542	-0.0134066
8	GO:0030246	carbohydrate binding	molecular function	2.73216	3	6	0.013298	0.073171	451	0.00185286	0.0152881	-0.0134353
25	GO:0009893	positive regulation of metabolic process	biological process	2.72735	4	5	0.020282	0.135135	452	0.00187351	0.015322	-0.0134485
21	GO:0007165	signal transduction	biological process	2.71085	4	16	0.134944	0.355556	453	0.00194602	0.0153559	-0.0134099
12	GO:0006915	apoptosis	biological process	2.70727	6	8	0.032672	0.123077	454	0.00196212	0.0153898	-0.0134277
24	GO:0065009	regulation of a molecular function	biological process	2.70394	3	5	0.019756	0.125	455	0.00197723	0.0154237	-0.0134465
0	GO:0050789	regulation of biological process	biological process	2.70342	3	547	0.198134	0.279082	456	0.00197961	0.0154576	-0.013478
0	GO:0032774	RNA biosynthetic process	biological process	2.70039	6	208	0.09835	0.106122	457	0.00199345	0.0154915	-0.0134981
21	GO:0007154	cell communication	biological process	2.69978	3	17	0.149151	0.377778	458	0.00199627	0.0155254	-0.0135292
25	GO:0048518	positive regulation of biological process	biological process	2.69569	4	8	0.054245	0.216216	459	0.00201514	0.0155593	-0.0135442
15	GO:0031325	positive regulation of cellular metabolic process	biological process	2.68787	5	6	0.01923	0.098361	460	0.00205177	0.0155932	-0.0135414
0	GO:0007165	signal transduction	biological process	2.68723	4	383	0.134944	0.195408	461	0.00205478	0.0156271	-0.0135723
1	GO:0017076	purine nucleotide binding	molecular function	2.67681	4	22	0.080985	0.19469	462	0.00210468	0.015661	-0.0135563
0	GO:0045449	regulation of transcription	biological process	2.67568	6	217	0.102081	0.110714	463	0.00211019	0.0156949	-0.0135847
12	GO:0012501	programmed cell death	biological process	2.67149	5	8	0.033102	0.123077	464	0.00213064	0.0157288	-0.0135982
4	GO:0005739	mitochondrion	cellular component	2.66172	5	14	0.039943	0.135922	465	0.00217909	0.0157627	-0.0135836
10	GO:0005622	intracellular	cellular component	2.65468	3	45	0.387611	0.576923	466	0.00221473	0.0157966	-0.0135819
18	GO:0005764	lysosome	cellular component	2.65161	7	4	0.007223	0.070175	467	0.00223045	0.0158305	-0.0136001
18	GO:0000323	lytic vacuole	cellular component	2.65161	6	4	0.007223	0.070175	468	0.00223045	0.0158644	-0.013634
2	GO:0016071	mRNA metabolic process	biological process	2.64842	6	7	0.012533	0.064815	469	0.00224689	0.0158983	-0.0136514
5	GO:0005737	cytoplasm	cellular component	2.64543	4	39	0.190768	0.378641	470	0.00226242	0.0159322	-0.0136698
0	GO:0019538	protein metabolic process	biological process	2.64389	4	414	0.146998	0.211224	471	0.00227046	0.0159661	-0.0136956
15	GO:0003700	transcription factor activity	molecular function	2.64232	4	9	0.044104	0.147541	472	0.00227866	0.016	-0.0137213
13	GO:0009605	response to external stimulus	biological process	2.63427	3	7	0.024874	0.109375	473	0.00232131	0.0160339	-0.0137126
20	GO:0008202	steroid metabolic process	biological process	2.61667	5	4	0.006936	0.072727	474	0.00241729	0.0160678	-0.0136505
2	GO:0044428	nuclear part	cellular component	2.61167	5	16	0.052045	0.148148	475	0.00244529	0.0161017	-0.0136564
0	GO:0005615	extracellular space	cellular component	2.61158	3	191	0.092753	0.097449	476	0.00244581	0.0161356	-0.0136898
25	GO:0048522	positive regulation of cellular process	biological process	2.60899	4	7	0.043339	0.189189	477	0.00246045	0.0161695	-0.013709
14	GO:0003779	actin binding	molecular function	2.60706	5	5	0.011911	0.080645	478	0.00247137	0.0162034	-0.013732
15	GO:0007165	signal transduction	biological process	2.5949	4	18	0.134944	0.295082	479	0.00254153	0.0162373	-0.0136958
25	GO:0051246	regulation of protein metabolic process	biological process	2.58704	4	4	0.013059	0.108108	480	0.00258797	0.0162712	-0.0136832
10	GO:0008565	protein transporter activity	molecular function	2.58661	3	4	0.005788	0.051282	481	0.00259056	0.0163051	-0.0137145
24	GO:0006355	regulation of transcription, DNA-dependent	biological process	2.58625	7	11	0.096054	0.275	482	0.00259268	0.016339	-0.0137463
4	GO:0006139	nucleobase, nucleoside, nucleotide and nucleic acid metabolic process	biological process	2.58452	4	36	0.156518	0.349515	483	0.00260305	0.0163729	-0.0137698
20	GO:0005622	intracellular	cellular component	2.57797	3	39	0.387611	0.709091	484	0.0026426	0.0164068	-0.0137642
12	GO:0016265	death	biological process	2.56765	3	8	0.034394	0.123077	485	0.00270614	0.0164407	-0.0137345
12	GO:0008219	cell death	biological process	2.56765	4	8	0.034394	0.123077	486	0.00270614	0.0164746	-0.0137684
28	GO:0045595	regulation of cell differentiation	biological process	2.56662	4	3	0.007749	0.107143	487	0.00271256	0.0165085	-0.0137959
0	GO:0006350	transcription	biological process	2.56598	5	228	0.10629	0.116327	488	0.00271656	0.0165424	-0.0138258
5	GO:0044249	cellular biosynthetic process	biological process	2.5639	4	16	0.056302	0.15534	489	0.00272961	0.0165763	-0.0138467
15	GO:0031323	regulation of cellular metabolic process	biological process	2.55755	4	16	0.113227	0.262295	490	0.00276982	0.0166102	-0.0138403
23	GO:0005737	cytoplasm	cellular component	2.55747	4	18	0.190768	0.428571	491	0.00277031	0.0166441	-0.0138738
1	GO:0016301	kinase activity	molecular function	2.54662	5	14	0.042478	0.123894	492	0.00284041	0.016678	-0.0138376
21	GO:0009605	response to external stimulus	biological process	2.54378	3	6	0.024874	0.133333	493	0.00285905	0.0167119	-0.0138528
25	GO:0007165	signal transduction	biological process	2.53809	4	13	0.134944	0.351351	494	0.00289672	0.0167458	-0.013849
1	GO:0000166	nucleotide binding	molecular function	2.53413	3	24	0.093997	0.212389	495	0.00292326	0.0167797	-0.0138564
25	GO:0000074	regulation of progression through cell cycle	biological process	2.53217	5	5	0.022483	0.135135	496	0.00293651	0.0168136	-0.0138771
5	GO:0043229	intracellular organelle	cellular component	2.5277	4	56	0.314088	0.543689	497	0.00296689	0.0168475	-0.0138806
20	GO:0006694	steroid biosynthetic process	biological process	2.52548	5	3	0.00354	0.054545	498	0.0029821	0.0168814	-0.0138993
25	GO:0051726	regulation of cell cycle	biological process	2.52022	4	5	0.022626	0.135135	499	0.00301844	0.0169153	-0.0138968
5	GO:0009059	macromolecule biosynthetic process	biological process	2.51933	4	12	0.036403	0.116505	500	0.0030246	0.0169492	-0.0139246
30	GO:0007242	intracellular signaling cascade	biological process	2.51787	5	7	0.062712	0.269231	501	0.00303478	0.0169831	-0.0139483
22	GO:0042221	response to chemical stimulus	biological process	2.51493	3	5	0.019613	0.113636	502	0.00305538	0.0170169	-0.0139616
24	GO:0048522	positive regulation of cellular process	biological process	2.51152	4	7	0.043339	0.175	503	0.00307953	0.0170508	-0.0139713
24	GO:0006351	transcription, DNA-dependent	biological process	2.50785	6	11	0.098206	0.275	504	0.00310565	0.0170847	-0.0139791
4	GO:0006461	protein complex assembly	biological process	2.50659	7	6	0.009567	0.058252	505	0.00311468	0.0171186	-0.014004
24	GO:0032774	RNA biosynthetic process	biological process	2.50271	6	11	0.09835	0.275	506	0.00314264	0.0171525	-0.0140099
10	GO:0016740	transferase activity	molecular function	2.49908	3	17	0.085099	0.217949	507	0.00316898	0.0171864	-0.0140175
20	GO:0006412	translation	biological process	2.48915	5	7	0.024157	0.127273	508	0.00324231	0.0172203	-0.013978
23	GO:0000166	nucleotide binding	molecular function	2.48851	3	12	0.093997	0.285714	509	0.00324703	0.0172542	-0.0140072
5	GO:0009058	biosynthetic process	biological process	2.48505	3	17	0.06276	0.165049	510	0.00327305	0.0172881	-0.0140151
0	GO:0050794	regulation of cellular process	biological process	2.4789	3	488	0.176321	0.24898	511	0.00331969	0.017322	-0.0140023
22	GO:0030246	carbohydrate binding	molecular function	2.46925	3	4	0.013298	0.090909	512	0.0033943	0.0173559	-0.0139616
8	GO:0006955	immune response	biological process	2.46555	3	8	0.023583	0.097561	513	0.00342333	0.0173898	-0.0139665
15	GO:0046649	lymphocyte activation	biological process	2.46468	4	4	0.008945	0.065574	514	0.00343019	0.0174237	-0.0139935
22	GO:0009607	response to biotic stimulus	biological process	2.46267	3	4	0.012246	0.090909	515	0.00344613	0.0174576	-0.0140115
0	GO:0016772	transferase activity, transferring phosphorus-containing groups	molecular function	2.45897	4	149	0.049127	0.07602	516	0.00347564	0.0174915	-0.0140159
28	GO:0051707	response to other organism	biological process	2.45794	4	3	0.008467	0.107143	517	0.00348386	0.0175254	-0.0140416
18	GO:0005773	vacuole	cellular component	2.45664	5	4	0.00818	0.070175	518	0.0034943	0.0175593	-0.014065
15	GO:0048518	positive regulation of biological process	biological process	2.45581	4	10	0.054245	0.163934	519	0.00350094	0.0175932	-0.0140923
20	GO:0044238	primary metabolic process	biological process	2.45003	3	36	0.322315	0.654545	520	0.00354785	0.0176271	-0.0140793
30	GO:0015031	protein transport	biological process	2.44841	4	5	0.032432	0.192308	521	0.00356115	0.017661	-0.0140999
17	GO:0035239	tube morphogenesis	biological process	2.44624	4	3	0.004114	0.051724	522	0.00357895	0.0176949	-0.014116
14	GO:0008289	lipid binding	molecular function	2.44516	3	6	0.018799	0.096774	523	0.00358786	0.0177288	-0.014141
15	GO:0005515	protein binding	molecular function	2.43831	3	27	0.263382	0.442623	524	0.00364495	0.0177627	-0.0141178
13	GO:0017076	purine nucleotide binding	molecular function	2.43755	4	13	0.080985	0.203125	525	0.00365135	0.0177966	-0.0141453
0	GO:0016787	hydrolase activity	molecular function	2.42979	3	292	0.103181	0.14898	526	0.00371717	0.0178305	-0.0141133
30	GO:0007264	small GTPase mediated signal transduction	biological process	2.42294	6	4	0.0199	0.153846	527	0.00377628	0.0178644	-0.0140881
2	GO:0043231	intracellular membrane-bound organelle	cellular component	2.41907	5	52	0.275676	0.481481	528	0.00381	0.0178983	-0.0140883
15	GO:0050794	regulation of cellular process	biological process	2.41613	3	21	0.176321	0.344262	529	0.00383596	0.0179322	-0.0140962
2	GO:0032787	monocarboxylic acid metabolic process	biological process	2.41556	6	6	0.010332	0.055556	530	0.00384093	0.0179661	-0.0141252
2	GO:0043227	membrane-bound organelle	cellular component	2.40764	3	52	0.275963	0.481481	531	0.00391169	0.018	-0.0140883
23	GO:0008135	translation factor activity, nucleic acid binding	molecular function	2.4008	3	3	0.005836	0.071429	532	0.00397376	0.0180339	-0.0140601
10	GO:0044424	intracellular part	cellular component	2.39904	3	42	0.357522	0.538462	533	0.00398987	0.0180678	-0.0140779
2	GO:0005739	mitochondrion	cellular component	2.39752	5	13	0.039943	0.12037	534	0.00400382	0.0181017	-0.0140979
22	GO:0006950	response to stress	biological process	2.39401	3	7	0.040756	0.159091	535	0.0040364	0.0181356	-0.0140992
22	GO:0007166	cell surface receptor linked signal transduction	biological process	2.39374	5	9	0.064195	0.204545	536	0.00403886	0.0181695	-0.0141306
4	GO:0009117	nucleotide metabolic process	biological process	2.39246	5	6	0.010093	0.058252	537	0.00405081	0.0182034	-0.0141526
15	GO:0043066	negative regulation of apoptosis	biological process	2.38392	7	4	0.009424	0.065574	538	0.00413126	0.0182373	-0.014106
18	GO:0005096	GTPase activator activity	molecular function	2.38206	4	4	0.00861	0.070175	539	0.00414899	0.0182712	-0.0141222
5	GO:0031090	organelle membrane	cellular component	2.37568	4	11	0.03205	0.106796	540	0.00421039	0.0183051	-0.0140947
24	GO:0009888	tissue development	biological process	2.37045	5	4	0.014446	0.1	541	0.00426137	0.018339	-0.0140776
24	GO:0043283	biopolymer metabolic process	biological process	2.36467	4	17	0.208323	0.425	542	0.00431844	0.0183729	-0.0140544
7	GO:0012505	endomembrane system	cellular component	2.3638	4	7	0.019708	0.085366	543	0.00432715	0.0184068	-0.0140796
15	GO:0043069	negative regulation of programmed cell death	biological process	2.36059	6	4	0.009567	0.065574	544	0.00435919	0.0184407	-0.0140815
10	GO:0044262	cellular carbohydrate metabolic process	biological process	2.35537	5	6	0.016073	0.076923	545	0.00441197	0.0184746	-0.0140626
16	GO:0042127	regulation of cell proliferation	biological process	2.35354	4	6	0.020904	0.098361	546	0.00443054	0.0185085	-0.0140779
13	GO:0009966	regulation of signal transduction	biological process	2.3439	4	6	0.021	0.09375	547	0.00453004	0.0185424	-0.0140123
25	GO:0009605	response to external stimulus	biological process	2.34383	3	5	0.024874	0.135135	548	0.00453075	0.0185763	-0.0140455
14	GO:0046914	transition metal ion binding	molecular function	2.34355	5	17	0.112078	0.274194	549	0.00453365	0.0186102	-0.0140765
30	GO:0045184	establishment of protein localization	biological process	2.33875	3	5	0.034394	0.192308	550	0.00458408	0.0186441	-0.01406
28	GO:0007626	locomotory behavior	biological process	2.33372	4	3	0.009376	0.107143	551	0.00463748	0.018678	-0.0140405
7	GO:0007049	cell cycle	biological process	2.33114	3	10	0.036785	0.121951	552	0.00466504	0.0187119	-0.0140468
15	GO:0044260	cellular macromolecule metabolic process	biological process	2.33032	4	18	0.142263	0.295082	553	0.00467394	0.0187458	-0.0140718
23	GO:0019725	cell homeostasis	biological process	2.32938	4	4	0.012916	0.095238	554	0.00468404	0.0187797	-0.0140956
21	GO:0042330	taxis	biological process	2.32063	4	3	0.005884	0.066667	555	0.00477934	0.0188136	-0.0140342
21	GO:0006935	chemotaxis	biological process	2.32063	4	3	0.005884	0.066667	556	0.00477934	0.0188475	-0.0140681
25	GO:0009059	macromolecule biosynthetic process	biological process	2.3184	4	6	0.036403	0.162162	557	0.00480391	0.0188814	-0.0140774
21	GO:0048523	negative regulation of cellular process	biological process	2.31271	4	8	0.047118	0.177778	558	0.00486731	0.0189153	-0.0140479
20	GO:0044249	cellular biosynthetic process	biological process	2.31235	4	11	0.056302	0.2	559	0.00487134	0.0189492	-0.0140778
25	GO:0005515	protein binding	molecular function	2.31127	3	18	0.263382	0.486486	560	0.00488346	0.0189831	-0.0140996
13	GO:0000166	nucleotide binding	molecular function	2.30908	3	14	0.093997	0.21875	561	0.00490816	0.0190169	-0.0141088
12	GO:0001568	blood vessel development	biological process	2.30828	6	4	0.009663	0.061538	562	0.00491728	0.0190508	-0.0141336
2	GO:0006396	RNA processing	biological process	2.30138	6	8	0.018321	0.074074	563	0.00499597	0.0190847	-0.0140888
13	GO:0012502	induction of programmed cell death	biological process	2.299	7	4	0.00928	0.0625	564	0.00502339	0.0191186	-0.0140953
13	GO:0006917	induction of apoptosis	biological process	2.299	8	4	0.00928	0.0625	565	0.00502339	0.0191525	-0.0141292
2	GO:0022607	cellular component assembly	biological process	2.29302	5	9	0.022435	0.083333	566	0.00509311	0.0191864	-0.0140933
1	GO:0004674	protein serine/threonine kinase activity	molecular function	2.29005	7	9	0.022626	0.079646	567	0.005128	0.0192203	-0.0140923
28	GO:0048869	cellular developmental process	biological process	2.2863	3	9	0.097728	0.321429	568	0.00517245	0.0192542	-0.0140818
28	GO:0030154	cell differentiation	biological process	2.2863	4	9	0.097728	0.321429	569	0.00517245	0.0192881	-0.0141157
12	GO:0001944	vasculature development	biological process	2.28569	5	4	0.009806	0.061538	570	0.0051798	0.019322	-0.0141422
9	GO:0005083	small GTPase regulator activity	molecular function	2.28249	4	5	0.010045	0.0625	571	0.00521801	0.0193559	-0.0141379
32	GO:0006807	nitrogen compound metabolic process	biological process	2.27632	3	3	0.020474	0.166667	572	0.00529278	0.0193898	-0.014097
16	GO:0005975	carbohydrate metabolic process	biological process	2.27327	4	6	0.021717	0.098361	573	0.00533007	0.0194237	-0.0140937
10	GO:0043229	intracellular organelle	cellular component	2.26348	4	38	0.314088	0.487179	574	0.00545152	0.0194576	-0.0140061
24	GO:0045595	regulation of cell differentiation	biological process	2.26335	4	3	0.007749	0.075	575	0.00545312	0.0194915	-0.0140384
7	GO:0031967	organelle envelope	cellular component	2.26329	5	7	0.020569	0.085366	576	0.00545391	0.0195254	-0.0140715
14	GO:0007242	intracellular signaling cascade	biological process	2.25683	5	11	0.062712	0.177419	577	0.00553565	0.0195593	-0.0140237
28	GO:0007242	intracellular signaling cascade	biological process	2.25627	5	7	0.062712	0.25	578	0.0055428	0.0195932	-0.0140504
20	GO:0022618	protein-RNA complex assembly	biological process	2.24654	7	3	0.004449	0.054545	579	0.00566845	0.0196271	-0.0139587
1	GO:0006950	response to stress	biological process	2.24584	3	14	0.040756	0.123894	580	0.00567759	0.019661	-0.0139834
23	GO:0044444	cytoplasmic part	cellular component	2.24395	4	14	0.137049	0.333333	581	0.00570227	0.0196949	-0.0139926
7	GO:0005737	cytoplasm	cellular component	2.23376	4	30	0.190768	0.365854	582	0.00583773	0.0197288	-0.0138911
15	GO:0030097	hemopoiesis	biological process	2.22859	6	4	0.010428	0.065574	583	0.00590756	0.0197627	-0.0138552
17	GO:0048518	positive regulation of biological process	biological process	2.22725	4	10	0.054245	0.172414	584	0.00592587	0.0197966	-0.0138707
15	GO:0043283	biopolymer metabolic process	biological process	2.22549	4	23	0.208323	0.377049	585	0.00594995	0.0198305	-0.0138806
4	GO:0031981	nuclear lumen	cellular component	2.22442	6	12	0.035398	0.116505	586	0.00596458	0.0198644	-0.0138998
30	GO:0008104	protein localization	biological process	2.22417	4	5	0.036594	0.192308	587	0.005968	0.0198983	-0.0139303
22	GO:0042981	regulation of apoptosis	biological process	2.22392	6	5	0.022961	0.113636	588	0.00597147	0.0199322	-0.0139607
10	GO:0015980	energy derivation by oxidation of organic compounds	biological process	2.2227	5	6	0.017125	0.076923	589	0.00598829	0.0199661	-0.0139778
2	GO:0044446	intracellular organelle part	cellular component	2.21568	4	28	0.124516	0.259259	590	0.00608585	0.02	-0.0139142
17	GO:0005768	endosome	cellular component	2.21333	5	3	0.005453	0.051724	591	0.0061188	0.0200339	-0.0139151
23	GO:0022607	cellular component assembly	biological process	2.20565	5	5	0.022435	0.119048	592	0.00622805	0.0200678	-0.0138397
31	GO:0046914	transition metal ion binding	molecular function	2.2038	5	8	0.112078	0.363636	593	0.00625456	0.0201017	-0.0138471
22	GO:0043067	regulation of programmed cell death	biological process	2.20136	5	5	0.023248	0.113636	594	0.00628985	0.0201356	-0.0138457
13	GO:0045321	leukocyte activation	biological process	2.2001	3	4	0.009902	0.0625	595	0.00630812	0.0201695	-0.0138614
20	GO:0042254	ribosome biogenesis and assembly	biological process	2.19581	5	3	0.00464	0.054545	596	0.00637079	0.0202034	-0.0138326
24	GO:0007242	intracellular signaling cascade	biological process	2.1954	5	8	0.062712	0.2	597	0.00637677	0.0202373	-0.0138605
20	GO:0043229	intracellular organelle	cellular component	2.19427	4	33	0.314088	0.6	598	0.00639336	0.0202712	-0.0138778
8	GO:0008284	positive regulation of cell proliferation	biological process	2.18742	5	5	0.011098	0.060976	599	0.00649506	0.0203051	-0.01381
17	GO:0043085	positive regulation of enzyme activity	biological process	2.18552	5	4	0.009998	0.068966	600	0.00652344	0.020339	-0.0138155
28	GO:0005102	receptor binding	molecular function	2.18541	4	5	0.032098	0.178571	601	0.00652514	0.0203729	-0.0138477
28	GO:0009966	regulation of signal transduction	biological process	2.18442	4	4	0.021	0.142857	602	0.00653997	0.0204068	-0.0138668
0	GO:0044260	cellular macromolecule metabolic process	biological process	2.18375	4	396	0.142263	0.202041	603	0.00655013	0.0204407	-0.0138905
11	GO:0016020	membrane	cellular component	2.17956	3	33	0.255106	0.471429	604	0.00661362	0.0204746	-0.013861
15	GO:0019538	protein metabolic process	biological process	2.17127	4	18	0.146998	0.295082	605	0.00674106	0.0205085	-0.0137674
16	GO:0044262	cellular carbohydrate metabolic process	biological process	2.16929	5	5	0.016073	0.081967	606	0.00677195	0.0205424	-0.0137704
15	GO:0043170	macromolecule metabolic process	biological process	2.15756	3	28	0.280029	0.459016	607	0.00695729	0.0205763	-0.013619
17	GO:0006959	humoral immune response	biological process	2.14812	4	3	0.005262	0.051724	608	0.00711024	0.0206102	-0.0134999
7	GO:0005694	chromosome	cellular component	2.14489	6	6	0.016408	0.073171	609	0.00716328	0.0206441	-0.0134808
23	GO:0048037	cofactor binding	molecular function	2.14345	3	3	0.007223	0.071429	610	0.00718702	0.020678	-0.0134909
30	GO:0033036	macromolecule localization	biological process	2.14236	3	5	0.038268	0.192308	611	0.00720512	0.0207119	-0.0135067
2	GO:0065003	macromolecular complex assembly	biological process	2.14025	6	8	0.019517	0.074074	612	0.00724021	0.0207458	-0.0135056
15	GO:0009605	response to external stimulus	biological process	2.14024	3	6	0.024874	0.098361	613	0.00724041	0.0207797	-0.0135393
25	GO:0007154	cell communication	biological process	2.13811	3	13	0.149151	0.351351	614	0.00727592	0.0208136	-0.0135376
7	GO:0005975	carbohydrate metabolic process	biological process	2.12809	4	7	0.021717	0.085366	615	0.00744585	0.0208475	-0.0134016
25	GO:0048869	cellular developmental process	biological process	2.12791	3	10	0.097728	0.27027	616	0.00744881	0.0208814	-0.0134325
25	GO:0030154	cell differentiation	biological process	2.12791	4	10	0.097728	0.27027	617	0.00744881	0.0209153	-0.0134664
13	GO:0005102	receptor binding	molecular function	2.12616	4	7	0.032098	0.109375	618	0.00747892	0.0209492	-0.0134702
18	GO:0030097	hemopoiesis	biological process	2.12188	6	4	0.010428	0.070175	619	0.00755304	0.0209831	-0.01343
7	GO:0016791	phosphoric monoester hydrolase activity	molecular function	2.1186	6	5	0.011002	0.060976	620	0.00761022	0.0210169	-0.0134067
25	GO:0009986	cell surface	cellular component	2.11632	3	3	0.00928	0.081081	621	0.00765033	0.0210508	-0.0134005
4	GO:0016491	oxidoreductase activity	molecular function	2.11468	3	13	0.041713	0.126214	622	0.00767932	0.0210847	-0.0134054
18	GO:0048856	anatomical structure development	biological process	2.11276	3	14	0.095001	0.245614	623	0.00771328	0.0211186	-0.0134054
17	GO:0006955	immune response	biological process	2.10264	3	6	0.023583	0.103448	624	0.00789522	0.0211525	-0.0132573
26	GO:0006512	ubiquitin cycle	biological process	2.10203	8	4	0.018608	0.114286	625	0.00790626	0.0211864	-0.0132802
15	GO:0007154	cell communication	biological process	2.10195	3	18	0.149151	0.295082	626	0.00790773	0.0212203	-0.0133126
24	GO:0048519	negative regulation of biological process	biological process	2.10001	4	7	0.051471	0.175	627	0.00794303	0.0212542	-0.0133112
7	GO:0000278	mitotic cell cycle	biological process	2.09672	4	5	0.011863	0.060976	628	0.00800343	0.0212881	-0.0132847
20	GO:0003735	structural constituent of ribosome	molecular function	2.09403	3	4	0.009998	0.072727	629	0.00805317	0.021322	-0.0132689
18	GO:0030695	GTPase regulator activity	molecular function	2.09386	3	5	0.016408	0.087719	630	0.00805644	0.0213559	-0.0132995
12	GO:0004872	receptor activity	molecular function	2.09126	3	12	0.069218	0.184615	631	0.00810476	0.0213898	-0.0132851
22	GO:0001584	rhodopsin-like receptor activity	molecular function	2.09086	6	4	0.017029	0.090909	632	0.00811223	0.0214237	-0.0133115
15	GO:0051649	establishment of cellular localization	biological process	2.08601	4	8	0.042382	0.131148	633	0.00820338	0.0214576	-0.0132542
19	GO:0004842	ubiquitin-protein ligase activity	molecular function	2.08585	5	3	0.007175	0.052632	634	0.00820629	0.0214915	-0.0132852
12	GO:0042592	homeostatic process	biological process	2.08543	4	5	0.017651	0.076923	635	0.00821427	0.0215254	-0.0133112
12	GO:0043065	positive regulation of apoptosis	biological process	2.08528	7	4	0.011193	0.061538	636	0.00821711	0.0215593	-0.0133422
3	GO:0044238	primary metabolic process	biological process	2.08415	3	57	0.322315	0.537736	637	0.00823852	0.0215932	-0.0133547
15	GO:0043687	post-translational protein modification	biological process	2.08376	7	10	0.061229	0.163934	638	0.00824592	0.0216271	-0.0133812
21	GO:0048519	negative regulation of biological process	biological process	2.08363	4	8	0.051471	0.177778	639	0.0082485	0.021661	-0.0134125
25	GO:0006950	response to stress	biological process	2.08148	3	6	0.040756	0.162162	640	0.00828938	0.0216949	-0.0134055
13	GO:0001775	cell activation	biological process	2.08113	3	4	0.010715	0.0625	641	0.00829604	0.0217288	-0.0134328
18	GO:0001775	cell activation	biological process	2.08113	3	4	0.010715	0.070175	642	0.00829604	0.0217627	-0.0134667
27	GO:0000074	regulation of progression through cell cycle	biological process	2.08105	5	4	0.022483	0.133333	643	0.00829755	0.0217966	-0.0134991
1	GO:0016740	transferase activity	molecular function	2.08059	3	21	0.085099	0.185841	644	0.00830642	0.0218305	-0.0135241
1	GO:0008047	enzyme activator activity	molecular function	2.07954	3	6	0.012246	0.053097	645	0.00832645	0.0218644	-0.013538
10	GO:0006412	translation	biological process	2.07937	5	7	0.024157	0.089744	646	0.00832973	0.0218983	-0.0135686
12	GO:0043068	positive regulation of programmed cell death	biological process	2.07254	6	4	0.011289	0.061538	647	0.00846175	0.0219322	-0.0134705
20	GO:0005840	ribosome	cellular component	2.07211	5	4	0.010524	0.072727	648	0.00847019	0.0219661	-0.0134959
27	GO:0051726	regulation of cell cycle	biological process	2.07147	4	4	0.022626	0.133333	649	0.00848268	0.022	-0.0135173
25	GO:0044459	plasma membrane part	cellular component	2.06996	4	8	0.069888	0.216216	650	0.00851209	0.0220339	-0.0135218
23	GO:0030554	adenyl nucleotide binding	molecular function	2.06642	5	9	0.066778	0.214286	651	0.00858175	0.0220678	-0.013486
24	GO:0006366	transcription from RNA polymerase II promoter	biological process	2.06617	7	5	0.027888	0.125	652	0.00858669	0.0221017	-0.013515
19	GO:0008639	small protein conjugating enzyme activity	molecular function	2.06235	3	3	0.007319	0.052632	653	0.00866259	0.0221356	-0.013473
20	GO:0009059	macromolecule biosynthetic process	biological process	2.06175	4	8	0.036403	0.145455	654	0.00867463	0.0221695	-0.0134949
26	GO:0045321	leukocyte activation	biological process	2.06114	3	3	0.009902	0.085714	655	0.00868682	0.0222034	-0.0135166
16	GO:0015980	energy derivation by oxidation of organic compounds	biological process	2.05602	5	5	0.017125	0.081967	656	0.0087899	0.0222373	-0.0134474
19	GO:0019787	small conjugating protein ligase activity	molecular function	2.05463	6	3	0.007367	0.052632	657	0.00881796	0.0222712	-0.0134532
0	GO:0044459	plasma membrane part	cellular component	2.05314	4	144	0.069888	0.073469	658	0.00884828	0.0223051	-0.0134568
26	GO:0031325	positive regulation of cellular metabolic process	biological process	2.05263	5	4	0.01923	0.114286	659	0.00885862	0.022339	-0.0134804
0	GO:0016070	RNA metabolic process	biological process	2.05256	5	263	0.118632	0.134184	660	0.00886017	0.0223729	-0.0135127
24	GO:0005515	protein binding	molecular function	2.0505	3	20	0.263382	0.5	661	0.00890232	0.0224068	-0.0135045
16	GO:0008283	cell proliferation	biological process	2.04827	3	7	0.031858	0.114754	662	0.00894798	0.0224407	-0.0134927
24	GO:0044451	nucleoplasm part	cellular component	2.0482	6	5	0.02674	0.125	663	0.00894961	0.0224746	-0.013525
14	GO:0015629	actin cytoskeleton	cellular component	2.04624	7	4	0.011193	0.064516	664	0.00899009	0.0225085	-0.0135184
32	GO:0007010	cytoskeleton organization and biogenesis	biological process	2.04378	5	3	0.024827	0.166667	665	0.00904112	0.0225424	-0.0135013
19	GO:0043283	biopolymer metabolic process	biological process	2.04267	4	19	0.208323	0.333333	666	0.00906413	0.0225763	-0.0135121
15	GO:0051641	cellular localization	biological process	2.03526	3	8	0.043243	0.131148	667	0.00922009	0.0226102	-0.0133901
1	GO:0030695	GTPase regulator activity	molecular function	2.03371	3	7	0.016408	0.061947	668	0.0092532	0.0226441	-0.0133909
3	GO:0006323	DNA packaging	biological process	2.03318	6	6	0.012724	0.056604	669	0.00926441	0.022678	-0.0134136
15	GO:0048522	positive regulation of cellular process	biological process	2.02971	4	8	0.043339	0.131148	670	0.00933869	0.0227119	-0.0133732
27	GO:0007049	cell cycle	biological process	2.02861	3	5	0.036785	0.166667	671	0.0093625	0.0227458	-0.0133833
4	GO:0008610	lipid biosynthetic process	biological process	2.02547	4	6	0.012055	0.058252	672	0.00943042	0.0227797	-0.0133492
17	GO:0045860	positive regulation of protein kinase activity	biological process	2.02496	7	3	0.005836	0.051724	673	0.00944141	0.0228136	-0.0133721
27	GO:0006974	response to DNA damage stimulus	biological process	2.02297	4	3	0.01215	0.1	674	0.00948486	0.0228475	-0.0133626
0	GO:0044267	cellular protein metabolic process	biological process	2.02075	5	389	0.140397	0.198469	675	0.00953351	0.0228814	-0.0133478
23	GO:0048869	cellular developmental process	biological process	2.01758	3	11	0.097728	0.261905	676	0.00960338	0.0229153	-0.0133119
23	GO:0030154	cell differentiation	biological process	2.01758	4	11	0.097728	0.261905	677	0.00960338	0.0229492	-0.0133458
13	GO:0043065	positive regulation of apoptosis	biological process	2.01598	7	4	0.011193	0.0625	678	0.00963865	0.0229831	-0.0133444
0	GO:0046872	metal ion binding	molecular function	2.01544	4	371	0.166276	0.189286	679	0.00965079	0.0230169	-0.0133662
17	GO:0042330	taxis	biological process	2.01532	4	3	0.005884	0.051724	680	0.00965348	0.0230508	-0.0133974
17	GO:0006935	chemotaxis	biological process	2.01532	4	3	0.005884	0.051724	681	0.00965348	0.0230847	-0.0134313
11	GO:0005739	mitochondrion	cellular component	2.01388	5	9	0.039943	0.128571	682	0.00968557	0.0231186	-0.0134331
28	GO:0009607	response to biotic stimulus	biological process	2.01369	3	3	0.012246	0.107143	683	0.00968965	0.0231525	-0.0134629
0	GO:0045184	establishment of protein localization	biological process	2.01259	3	107	0.034394	0.054592	684	0.00971431	0.0231864	-0.0134721
13	GO:0043068	positive regulation of programmed cell death	biological process	2.00335	6	4	0.011289	0.0625	685	0.00992318	0.0232203	-0.0132972
23	GO:0017076	purine nucleotide binding	molecular function	2.0026	4	10	0.080985	0.238095	686	0.0099402	0.0232542	-0.013314
13	GO:0006950	response to stress	biological process	2.00208	3	8	0.040756	0.125	687	0.0099522	0.0232881	-0.0133359
10	GO:0031967	organelle envelope	cellular component	2.00125	5	6	0.020569	0.076923	688	0.00997133	0.023322	-0.0133507
15	GO:0044267	cellular protein metabolic process	biological process	1.99745	5	17	0.140397	0.278689	689	0.010059	0.0233559	-0.013297
17	GO:0009605	response to external stimulus	biological process	1.99433	3	6	0.024874	0.103448	690	0.0101314	0.0233898	-0.0132584
15	GO:0046907	intracellular transport	biological process	1.99424	5	7	0.035063	0.114754	691	0.0101336	0.0234237	-0.0132902
23	GO:0016887	ATPase activity	molecular function	1.99194	8	4	0.015594	0.095238	692	0.0101873	0.0234576	-0.0132704
6	GO:0006952	defense response	biological process	1.99152	3	8	0.022865	0.079208	693	0.0101971	0.0234915	-0.0132944
12	GO:0065008	regulation of biological quality	biological process	1.99097	3	6	0.026118	0.092308	694	0.01021	0.0235254	-0.0133154
0	GO:0043167	ion binding	molecular function	1.98425	3	380	0.169864	0.193878	695	0.0103694	0.0235593	-0.0131899
25	GO:0044249	cellular biosynthetic process	biological process	1.98311	4	7	0.056302	0.189189	696	0.0103965	0.0235932	-0.0131967
15	GO:0045893	positive regulation of transcription, DNA-dependent	biological process	1.9815	8	4	0.012294	0.065574	697	0.0104351	0.0236271	-0.0131921
24	GO:0048518	positive regulation of biological process	biological process	1.97865	4	7	0.054245	0.175	698	0.0105039	0.023661	-0.0131571
28	GO:0050789	regulation of biological process	biological process	1.97845	3	13	0.198134	0.464286	699	0.0105086	0.0236949	-0.0131863
26	GO:0009893	positive regulation of metabolic process	biological process	1.97315	4	4	0.020282	0.114286	700	0.0106377	0.0237288	-0.0130912
0	GO:0016301	kinase activity	molecular function	1.97305	5	127	0.042478	0.064796	701	0.0106403	0.0237627	-0.0131224
28	GO:0050793	regulation of developmental process	biological process	1.97292	3	3	0.012676	0.107143	702	0.0106433	0.0237966	-0.0131533
18	GO:0048534	hemopoietic or lymphoid organ development	biological process	1.97231	5	4	0.011528	0.070175	703	0.0106584	0.0238305	-0.0131721
25	GO:0051674	localization of cell	biological process	1.97188	3	4	0.019517	0.108108	704	0.010669	0.0238644	-0.0131954
25	GO:0006928	cell motility	biological process	1.97188	3	4	0.019517	0.108108	705	0.010669	0.0238983	-0.0132293
0	GO:0007154	cell communication	biological process	1.97093	3	411	0.149151	0.209694	706	0.0106923	0.0239322	-0.0132399
26	GO:0001775	cell activation	biological process	1.96791	3	3	0.010715	0.085714	707	0.010767	0.0239661	-0.0131991
32	GO:0048519	negative regulation of biological process	biological process	1.96471	4	4	0.051471	0.222222	708	0.0108465	0.024	-0.0131535
4	GO:0005694	chromosome	cellular component	1.95913	6	7	0.016408	0.067961	709	0.0109868	0.0240339	-0.0130471
10	GO:0065003	macromolecular complex assembly	biological process	1.9565	6	6	0.019517	0.076923	710	0.0110535	0.0240678	-0.0130143
24	GO:0045892	negative regulation of transcription, DNA-dependent	biological process	1.95432	8	3	0.010045	0.075	711	0.0111092	0.0241017	-0.0129925
14	GO:0016791	phosphoric monoester hydrolase activity	molecular function	1.9518	6	4	0.011002	0.064516	712	0.0111739	0.0241356	-0.0129617
14	GO:0005543	phospholipid binding	molecular function	1.9518	4	4	0.011002	0.064516	713	0.0111739	0.0241695	-0.0129956
12	GO:0009607	response to biotic stimulus	biological process	1.95173	3	4	0.012246	0.061538	714	0.0111757	0.0242034	-0.0130277
17	GO:0035295	tube development	biological process	1.95016	4	3	0.006219	0.051724	715	0.0112161	0.0242373	-0.0130212
17	GO:0051347	positive regulation of transferase activity	biological process	1.94117	6	3	0.006266	0.051724	716	0.0114506	0.0242712	-0.0128206
32	GO:0017111	nucleoside-triphosphatase activity	molecular function	1.94089	7	3	0.026884	0.166667	717	0.011458	0.0243051	-0.0128471
6	GO:0005737	cytoplasm	cellular component	1.93965	4	35	0.190768	0.346535	718	0.0114907	0.024339	-0.0128483
17	GO:0006954	inflammatory response	biological process	1.93606	4	4	0.011815	0.068966	719	0.0115863	0.0243729	-0.0127866
27	GO:0050794	regulation of cellular process	biological process	1.93325	3	12	0.176321	0.4	720	0.0116613	0.0244068	-0.0127455
30	GO:0005525	GTP binding	molecular function	1.9298	6	3	0.015834	0.115385	721	0.0117543	0.0244407	-0.0126864
25	GO:0022402	cell cycle process	biological process	1.92229	3	5	0.031428	0.135135	722	0.0119593	0.0244746	-0.0125152
24	GO:0005654	nucleoplasm	cellular component	1.92025	6	5	0.028749	0.125	723	0.0120157	0.0245085	-0.0124928
22	GO:0007165	signal transduction	biological process	1.91946	4	13	0.134944	0.295455	724	0.0120376	0.0245424	-0.0125048
9	GO:0007242	intracellular signaling cascade	biological process	1.91868	5	13	0.062712	0.1625	725	0.0120593	0.0245763	-0.012517
19	GO:0016881	acid-amino acid ligase activity	molecular function	1.91776	5	3	0.008276	0.052632	726	0.0120849	0.0246102	-0.0125253
20	GO:0006629	lipid metabolic process	biological process	1.91756	4	7	0.030902	0.127273	727	0.0120903	0.0246441	-0.0125537
1	GO:0046983	protein dimerization activity	molecular function	1.91445	4	6	0.013298	0.053097	728	0.0121774	0.024678	-0.0125006
27	GO:0009719	response to endogenous stimulus	biological process	1.90829	3	3	0.013394	0.1	729	0.0123513	0.0247119	-0.0123606
32	GO:0006996	organelle organization and biogenesis	biological process	1.90802	4	4	0.053432	0.222222	730	0.0123589	0.0247458	-0.0123869
3	GO:0016462	pyrophosphatase activity	molecular function	1.90556	6	9	0.028223	0.084906	731	0.0124292	0.0247797	-0.0123505
30	GO:0019001	guanyl nucleotide binding	molecular function	1.90528	5	3	0.016168	0.115385	732	0.0124371	0.0248136	-0.0123765
18	GO:0050790	regulation of catalytic activity	biological process	1.89693	4	5	0.018751	0.087719	733	0.0126786	0.0248475	-0.0121688
13	GO:0065008	regulation of biological quality	biological process	1.89675	3	6	0.026118	0.09375	734	0.0126838	0.0248814	-0.0121975
18	GO:0065008	regulation of biological quality	biological process	1.89675	3	6	0.026118	0.105263	735	0.0126838	0.0249153	-0.0122314
18	GO:0002520	immune system development	biological process	1.89506	4	4	0.01215	0.070175	736	0.0127332	0.0249492	-0.012216
21	GO:0007610	behavior	biological process	1.89327	3	4	0.015738	0.088889	737	0.0127858	0.0249831	-0.0121972
3	GO:0016818	hydrolase activity, acting on acid anhydrides, in phosphorus-containing anhydrides	molecular function	1.88788	5	9	0.028414	0.084906	738	0.0129457	0.0250169	-0.0120713
7	GO:0016462	pyrophosphatase activity	molecular function	1.8871	6	8	0.028223	0.097561	739	0.0129689	0.0250508	-0.0120819
32	GO:0016462	pyrophosphatase activity	molecular function	1.88351	6	3	0.028223	0.166667	740	0.0130764	0.0250847	-0.0120084
25	GO:0008284	positive regulation of cell proliferation	biological process	1.88143	5	3	0.011098	0.081081	741	0.0131391	0.0251186	-0.0119795
14	GO:0008092	cytoskeletal protein binding	molecular function	1.88113	4	5	0.017795	0.080645	742	0.0131483	0.0251525	-0.0120042
3	GO:0016817	hydrolase activity, acting on acid anhydrides	molecular function	1.8791	4	9	0.02851	0.084906	743	0.0132099	0.0251864	-0.0119766
32	GO:0016818	hydrolase activity, acting on acid anhydrides, in phosphorus-containing anhydrides	molecular function	1.87556	5	3	0.028414	0.166667	744	0.013318	0.0252203	-0.0119024
24	GO:0005125	cytokine activity	molecular function	1.87395	5	3	0.010237	0.075	745	0.0133675	0.0252542	-0.0118867
12	GO:0019725	cell homeostasis	biological process	1.87364	4	4	0.012916	0.061538	746	0.0133769	0.0252881	-0.0119112
32	GO:0016817	hydrolase activity, acting on acid anhydrides	molecular function	1.87161	4	3	0.02851	0.166667	747	0.0134397	0.025322	-0.0118823
7	GO:0016818	hydrolase activity, acting on acid anhydrides, in phosphorus-containing anhydrides	molecular function	1.87081	5	8	0.028414	0.097561	748	0.0134645	0.0253559	-0.0118914
25	GO:0042127	regulation of cell proliferation	biological process	1.87063	4	4	0.020904	0.108108	749	0.0134701	0.0253898	-0.0119198
24	GO:0016070	RNA metabolic process	biological process	1.87035	5	11	0.118632	0.275	750	0.0134788	0.0254237	-0.0119449
11	GO:0044425	membrane part	cellular component	1.86868	3	27	0.203157	0.385714	751	0.0135308	0.0254576	-0.0119268
1	GO:0008283	cell proliferation	biological process	1.86826	3	11	0.031858	0.097345	752	0.0135438	0.0254915	-0.0119478
10	GO:0030529	ribonucleoprotein complex	cellular component	1.86703	4	6	0.022004	0.076923	753	0.0135821	0.0255254	-0.0119434
4	GO:0016874	ligase activity	molecular function	1.86682	3	7	0.017316	0.067961	754	0.0135886	0.0255593	-0.0119707
17	GO:0004872	receptor activity	molecular function	1.86447	3	11	0.069218	0.189655	755	0.0136625	0.0255932	-0.0119308
7	GO:0016817	hydrolase activity, acting on acid anhydrides	molecular function	1.86273	4	8	0.02851	0.097561	756	0.0137174	0.0256271	-0.0119097
28	GO:0048468	cell development	biological process	1.86153	4	7	0.074193	0.25	757	0.0137554	0.025661	-0.0119057
23	GO:0042592	homeostatic process	biological process	1.86055	4	4	0.017651	0.095238	758	0.0137865	0.0256949	-0.0119084
28	GO:0005515	protein binding	molecular function	1.8593	3	16	0.263382	0.571429	759	0.013826	0.0257288	-0.0119028
20	GO:0043170	macromolecule metabolic process	biological process	1.85381	3	31	0.280029	0.563636	760	0.0140021	0.0257627	-0.0117606
17	GO:0031325	positive regulation of cellular metabolic process	biological process	1.85341	5	5	0.01923	0.086207	761	0.014015	0.0257966	-0.0117816
10	GO:0006091	generation of precursor metabolites and energy	biological process	1.85299	4	9	0.040086	0.115385	762	0.0140283	0.0258305	-0.0118022
3	GO:0008283	cell proliferation	biological process	1.84632	3	10	0.031858	0.09434	763	0.0142455	0.0258644	-0.0116189
15	GO:0044238	primary metabolic process	biological process	1.84331	3	30	0.322315	0.491803	764	0.0143445	0.0258983	-0.0115538
27	GO:0005634	nucleus	cellular component	1.84214	6	11	0.179861	0.366667	765	0.0143832	0.0259322	-0.011549
28	GO:0006796	phosphate metabolic process	biological process	1.84109	5	5	0.040899	0.178571	766	0.0144181	0.0259661	-0.011548
28	GO:0006793	phosphorus metabolic process	biological process	1.84109	4	5	0.040899	0.178571	767	0.0144181	0.026	-0.0115819
13	GO:0007165	signal transduction	biological process	1.83857	4	17	0.134944	0.265625	768	0.0145019	0.0260339	-0.011532
22	GO:0005615	extracellular space	cellular component	1.83829	3	9	0.092753	0.204545	769	0.0145115	0.0260678	-0.0115563
15	GO:0016043	cellular component organization and biogenesis	biological process	1.8375	3	15	0.121741	0.245902	770	0.0145379	0.0261017	-0.0115638
10	GO:0005840	ribosome	cellular component	1.83657	5	4	0.010524	0.051282	771	0.014569	0.0261356	-0.0115666
7	GO:0006259	DNA metabolic process	biological process	1.83563	5	8	0.030758	0.097561	772	0.0146004	0.0261695	-0.0115691
24	GO:0008283	cell proliferation	biological process	1.83191	3	5	0.031858	0.125	773	0.0147263	0.0262034	-0.0114771
32	GO:0044249	cellular biosynthetic process	biological process	1.82927	4	4	0.056302	0.222222	774	0.0148158	0.0262373	-0.0114215
11	GO:0009611	response to wounding	biological process	1.82805	4	5	0.016503	0.071429	775	0.0148576	0.0262712	-0.0114136
17	GO:0051674	localization of cell	biological process	1.82795	3	5	0.019517	0.086207	776	0.0148611	0.0263051	-0.011444
17	GO:0006928	cell motility	biological process	1.82795	3	5	0.019517	0.086207	777	0.0148611	0.026339	-0.0114779
5	GO:0006412	translation	biological process	1.82731	5	8	0.024157	0.07767	778	0.0148831	0.0263729	-0.0114898
7	GO:0005515	protein binding	molecular function	1.82525	3	39	0.263382	0.47561	779	0.0149539	0.0264068	-0.0114529
20	GO:0006091	generation of precursor metabolites and energy	biological process	1.82454	4	8	0.040086	0.145455	780	0.0149784	0.0264407	-0.0114623
21	GO:0009611	response to wounding	biological process	1.82403	4	4	0.016503	0.088889	781	0.0149956	0.0264746	-0.0114789
8	GO:0004872	receptor activity	molecular function	1.82252	3	13	0.069218	0.158537	782	0.0150479	0.0265085	-0.0114606
7	GO:0044427	chromosomal part	cellular component	1.81352	5	5	0.014016	0.060976	783	0.015363	0.0265424	-0.0111794
22	GO:0005887	integral to plasma membrane	cellular component	1.81234	6	6	0.047501	0.136364	784	0.0154049	0.0265763	-0.0111713
25	GO:0005887	integral to plasma membrane	cellular component	1.81234	6	6	0.047501	0.162162	785	0.0154049	0.0266102	-0.0112052
24	GO:0009966	regulation of signal transduction	biological process	1.80887	4	4	0.021	0.1	786	0.0155287	0.0266441	-0.0111154
18	GO:0051336	regulation of hydrolase activity	biological process	1.80713	5	3	0.007032	0.052632	787	0.0155909	0.026678	-0.0110871
18	GO:0065009	regulation of a molecular function	biological process	1.8071	3	5	0.019756	0.087719	788	0.015592	0.0267119	-0.0111198
3	GO:0016043	cellular component organization and biogenesis	biological process	1.80597	3	26	0.121741	0.245283	789	0.0156327	0.0267458	-0.011113
15	GO:0006357	regulation of transcription from RNA polymerase II promoter	biological process	1.80084	8	5	0.021287	0.081967	790	0.0158184	0.0267797	-0.0109612
17	GO:0015674	di-, tri-valent inorganic cation transport	biological process	1.79931	6	3	0.00708	0.051724	791	0.0158741	0.0268136	-0.0109394
24	GO:0006139	nucleobase, nucleoside, nucleotide and nucleic acid metabolic process	biological process	1.79814	4	13	0.156518	0.325	792	0.015917	0.0268475	-0.0109305
20	GO:0044428	nuclear part	cellular component	1.79718	5	9	0.052045	0.163636	793	0.0159523	0.0268814	-0.0109291
26	GO:0006952	defense response	biological process	1.79713	3	4	0.022865	0.114286	794	0.0159539	0.0269153	-0.0109613
3	GO:0005667	transcription factor complex	cellular component	1.79465	7	7	0.019421	0.066038	795	0.0160455	0.0269492	-0.0109036
14	GO:0006996	organelle organization and biogenesis	biological process	1.79447	4	9	0.053432	0.145161	796	0.0160522	0.0269831	-0.0109309
24	GO:0006357	regulation of transcription from RNA polymerase II promoter	biological process	1.78918	8	4	0.021287	0.1	797	0.0162486	0.0270169	-0.0107683
22	GO:0031226	intrinsic to plasma membrane	cellular component	1.78656	5	6	0.048122	0.136364	798	0.016347	0.0270508	-0.0107039
25	GO:0031226	intrinsic to plasma membrane	cellular component	1.78656	5	6	0.048122	0.162162	799	0.016347	0.0270847	-0.0107378
22	GO:0004930	G-protein coupled receptor activity	molecular function	1.78533	5	4	0.020952	0.090909	800	0.0163933	0.0271186	-0.0107254
4	GO:0030554	adenyl nucleotide binding	molecular function	1.78429	5	17	0.066778	0.165049	801	0.0164327	0.0271525	-0.0107199
7	GO:0022402	cell cycle process	biological process	1.78423	3	8	0.031428	0.097561	802	0.016435	0.0271864	-0.0107514
5	GO:0043231	intracellular membrane-bound organelle	cellular component	1.78363	5	48	0.275676	0.466019	803	0.0164578	0.0272203	-0.0107625
8	GO:0007154	cell communication	biological process	1.78345	3	24	0.149151	0.292683	804	0.0164644	0.0272542	-0.0107898
4	GO:0044429	mitochondrial part	cellular component	1.78161	5	7	0.017795	0.067961	805	0.0165344	0.0272881	-0.0107537
20	GO:0008610	lipid biosynthetic process	biological process	1.78063	4	4	0.012055	0.072727	806	0.0165719	0.027322	-0.0107502
27	GO:0003700	transcription factor activity	molecular function	1.77889	4	5	0.044104	0.166667	807	0.0166383	0.0273559	-0.0107177
5	GO:0043227	membrane-bound organelle	cellular component	1.77422	3	48	0.275963	0.466019	808	0.0168183	0.0273898	-0.0105715
7	GO:0016491	oxidoreductase activity	molecular function	1.77374	3	10	0.041713	0.121951	809	0.0168366	0.0274237	-0.0105871
21	GO:0007626	locomotory behavior	biological process	1.7696	4	3	0.009376	0.066667	810	0.0169982	0.0274576	-0.0104595
5	GO:0016491	oxidoreductase activity	molecular function	1.76477	3	11	0.041713	0.106796	811	0.017188	0.0274915	-0.0103035
28	GO:0042578	phosphoric ester hydrolase activity	molecular function	1.76442	5	3	0.014494	0.107143	812	0.0172018	0.0275254	-0.0103236
21	GO:0045859	regulation of protein kinase activity	biological process	1.76375	7	3	0.009424	0.066667	813	0.0172285	0.0275593	-0.0103308
15	GO:0004674	protein serine/threonine kinase activity	molecular function	1.76327	7	5	0.022626	0.081967	814	0.0172478	0.0275932	-0.0103454
25	GO:0045893	positive regulation of transcription, DNA-dependent	biological process	1.76299	8	3	0.012294	0.081081	815	0.0172589	0.0276271	-0.0103682
17	GO:0009893	positive regulation of metabolic process	biological process	1.76234	4	5	0.020282	0.086207	816	0.0172847	0.027661	-0.0103763
7	GO:0044424	intracellular part	cellular component	1.75907	3	46	0.357522	0.560976	817	0.0174152	0.0276949	-0.0102797
0	GO:0008104	protein localization	biological process	1.75723	4	111	0.036594	0.056633	818	0.0174892	0.0277288	-0.0102396
3	GO:0016887	ATPase activity	molecular function	1.75672	8	6	0.015594	0.056604	819	0.0175097	0.0277627	-0.010253
10	GO:0032787	monocarboxylic acid metabolic process	biological process	1.7561	6	4	0.010332	0.051282	820	0.0175346	0.0277966	-0.010262
20	GO:0044255	cellular lipid metabolic process	biological process	1.75346	4	6	0.025735	0.109091	821	0.0176417	0.0278305	-0.0101888
5	GO:0046907	intracellular transport	biological process	1.75342	5	10	0.035063	0.097087	822	0.0176433	0.0278644	-0.0102211
0	GO:0043170	macromolecule metabolic process	biological process	1.75282	3	741	0.280029	0.378061	823	0.0176676	0.0278983	-0.0102307
13	GO:0007154	cell communication	biological process	1.75244	3	18	0.149151	0.28125	824	0.0176831	0.0279322	-0.0102491
14	GO:0007154	cell communication	biological process	1.75244	3	18	0.149151	0.290323	825	0.0176831	0.0279661	-0.010283
10	GO:0005975	carbohydrate metabolic process	biological process	1.74695	4	6	0.021717	0.076923	826	0.0179083	0.028	-0.0100917
25	GO:0004888	transmembrane receptor activity	molecular function	1.74043	4	5	0.038077	0.135135	827	0.0181789	0.0280339	-0.00985498
25	GO:0007242	intracellular signaling cascade	biological process	1.74023	5	7	0.062712	0.189189	828	0.0181875	0.0280678	-0.00988034
17	GO:0006417	regulation of translation	biological process	1.73885	5	3	0.007462	0.051724	829	0.0182454	0.0281017	-0.00985631
25	GO:0009058	biosynthetic process	biological process	1.73855	3	7	0.06276	0.189189	830	0.018258	0.0281356	-0.00987756
17	GO:0042995	cell projection	cellular component	1.73819	3	4	0.014829	0.068966	831	0.018273	0.0281695	-0.00989649
5	GO:0012505	endomembrane system	cellular component	1.73703	4	7	0.019708	0.067961	832	0.0183219	0.0282034	-0.00988151
17	GO:0046983	protein dimerization activity	molecular function	1.73474	4	4	0.013298	0.068966	833	0.0184185	0.0282373	-0.00981876
23	GO:0012505	endomembrane system	cellular component	1.73058	4	4	0.019708	0.095238	834	0.0185961	0.0282712	-0.00967504
0	GO:0019219	regulation of nucleobase, nucleoside, nucleotide and nucleic acid metabolic process	biological process	1.73013	5	232	0.104042	0.118367	835	0.0186152	0.0283051	-0.00968992
13	GO:0048468	cell development	biological process	1.72914	4	11	0.074193	0.171875	836	0.0186579	0.028339	-0.00968112
26	GO:0008104	protein localization	biological process	1.7276	4	5	0.036594	0.142857	837	0.0187239	0.0283729	-0.00964899
21	GO:0042592	homeostatic process	biological process	1.72714	4	4	0.017651	0.088889	838	0.018744	0.0284068	-0.00966275
15	GO:0045449	regulation of transcription	biological process	1.72646	6	13	0.102081	0.213115	839	0.0187735	0.0284407	-0.00966719
21	GO:0043549	regulation of kinase activity	biological process	1.72377	6	3	0.009758	0.066667	840	0.01889	0.0284746	-0.00958457
28	GO:0007610	behavior	biological process	1.72152	3	3	0.015738	0.107143	841	0.0189879	0.0285085	-0.00952062
14	GO:0048856	anatomical structure development	biological process	1.71893	3	13	0.095001	0.209677	842	0.0191015	0.0285424	-0.00944085
7	GO:0042995	cell projection	cellular component	1.71811	3	5	0.014829	0.060976	843	0.0191378	0.0285763	-0.00943852
24	GO:0043170	macromolecule metabolic process	biological process	1.71675	3	19	0.280029	0.475	844	0.0191979	0.0286102	-0.00941226
1	GO:0006468	protein amino acid phosphorylation	biological process	1.71653	7	10	0.02918	0.088496	845	0.0192075	0.0286441	-0.00943656
23	GO:0065003	macromolecular complex assembly	biological process	1.71539	6	4	0.019517	0.095238	846	0.019258	0.028678	-0.00941993
24	GO:0048523	negative regulation of cellular process	biological process	1.71221	4	6	0.047118	0.15	847	0.0193994	0.0287119	-0.00931243
19	GO:0016879	ligase activity, forming carbon-nitrogen bonds	molecular function	1.71066	4	3	0.009902	0.052632	848	0.0194689	0.0287458	-0.00927688
20	GO:0044446	intracellular organelle part	cellular component	1.70915	4	16	0.124516	0.290909	849	0.0195366	0.0287797	-0.00924306
18	GO:0009966	regulation of signal transduction	biological process	1.70366	4	5	0.021	0.087719	850	0.0197853	0.0288136	-0.00902824
28	GO:0043687	post-translational protein modification	biological process	1.70349	7	6	0.061229	0.214286	851	0.0197929	0.0288475	-0.00905458
21	GO:0051338	regulation of transferase activity	biological process	1.70162	5	3	0.00995	0.066667	852	0.0198783	0.0288814	-0.00900307
22	GO:0007186	G-protein coupled receptor protein signaling pathway	biological process	1.69672	6	5	0.030997	0.113636	853	0.0201038	0.0289153	-0.00881146
25	GO:0006955	immune response	biological process	1.69613	3	4	0.023583	0.108108	854	0.0201314	0.0289492	-0.0088178
18	GO:0040008	regulation of growth	biological process	1.69579	3	3	0.007749	0.052632	855	0.0201468	0.0289831	-0.00883625
19	GO:0006512	ubiquitin cycle	biological process	1.69435	8	4	0.018608	0.070175	856	0.0202138	0.0290169	-0.0088031
19	GO:0005083	small GTPase regulator activity	molecular function	1.69428	4	3	0.010045	0.052632	857	0.0202171	0.0290508	-0.00883374
4	GO:0005524	ATP binding	molecular function	1.68967	6	16	0.063047	0.15534	858	0.0204328	0.0290847	-0.00865194
25	GO:0007166	cell surface receptor linked signal transduction	biological process	1.6889	5	7	0.064195	0.189189	859	0.0204691	0.0291186	-0.00864953
16	GO:0030695	GTPase regulator activity	molecular function	1.68873	3	4	0.016408	0.065574	860	0.020477	0.0291525	-0.00867551
6	GO:0005783	endoplasmic reticulum	cellular component	1.6872	5	9	0.031332	0.089109	861	0.0205496	0.0291864	-0.00863681
24	GO:0050793	regulation of developmental process	biological process	1.68529	3	3	0.012676	0.075	862	0.0206399	0.0292203	-0.00858042
10	GO:0022607	cellular component assembly	biological process	1.68473	5	6	0.022435	0.076923	863	0.0206668	0.0292542	-0.0085874
1	GO:0004672	protein kinase activity	molecular function	1.68163	6	9	0.028462	0.079646	864	0.0208147	0.0292881	-0.00847344
20	GO:0065003	macromolecular complex assembly	biological process	1.68012	6	5	0.019517	0.090909	865	0.0208873	0.029322	-0.00843475
5	GO:0044255	cellular lipid metabolic process	biological process	1.67865	4	8	0.025735	0.07767	866	0.0209582	0.0293559	-0.00839778
11	GO:0016773	phosphotransferase activity, alcohol group as acceptor	molecular function	1.67854	5	7	0.033389	0.1	867	0.0209634	0.0293898	-0.00842642
15	GO:0045941	positive regulation of transcription	biological process	1.67297	7	4	0.015212	0.065574	868	0.021234	0.0294237	-0.00818977
5	GO:0006629	lipid metabolic process	biological process	1.67085	4	9	0.030902	0.087379	869	0.0213376	0.0294576	-0.00812001
32	GO:0009058	biosynthetic process	biological process	1.66814	3	4	0.06276	0.222222	870	0.0214714	0.0294915	-0.00802014
4	GO:0003677	DNA binding	molecular function	1.6674	4	21	0.091031	0.203883	871	0.0215081	0.0295254	-0.00801733
11	GO:0009605	response to external stimulus	biological process	1.66413	3	6	0.024874	0.085714	872	0.0216705	0.0295593	-0.00788882
15	GO:0019219	regulation of nucleobase, nucleoside, nucleotide and nucleic acid metabolic process	biological process	1.66221	5	13	0.104042	0.213115	873	0.0217665	0.0295932	-0.00782675
0	GO:0044428	nuclear part	cellular component	1.65985	5	149	0.052045	0.07602	874	0.0218852	0.0296271	-0.00774189
15	GO:0016301	kinase activity	molecular function	1.65742	5	7	0.042478	0.114754	875	0.0220077	0.029661	-0.0076533
27	GO:0007242	intracellular signaling cascade	biological process	1.65655	5	6	0.062712	0.2	876	0.0220518	0.0296949	-0.00764307
15	GO:0006796	phosphate metabolic process	biological process	1.65605	5	7	0.040899	0.114754	877	0.0220776	0.0297288	-0.00765126
15	GO:0006793	phosphorus metabolic process	biological process	1.65605	4	7	0.040899	0.114754	878	0.0220776	0.0297627	-0.00768516
26	GO:0033036	macromolecule localization	biological process	1.65177	3	5	0.038268	0.142857	879	0.0222963	0.0297966	-0.0075003
25	GO:0007049	cell cycle	biological process	1.65159	3	5	0.036785	0.135135	880	0.0223055	0.0298305	-0.00752501
15	GO:0045935	positive regulation of nucleobase, nucleoside, nucleotide and nucleic acid metabolic process	biological process	1.65093	6	4	0.015451	0.065574	881	0.0223395	0.0298644	-0.00752488
9	GO:0009966	regulation of signal transduction	biological process	1.64984	4	6	0.021	0.075	882	0.0223954	0.0298983	-0.0075029
1	GO:0004713	protein-tyrosine kinase activity	molecular function	1.6491	7	6	0.01526	0.053097	883	0.0224336	0.0299322	-0.0074986
7	GO:0042578	phosphoric ester hydrolase activity	molecular function	1.64435	5	5	0.014494	0.060976	884	0.0226804	0.0299661	-0.00728569
9	GO:0042578	phosphoric ester hydrolase activity	molecular function	1.64435	5	5	0.014494	0.0625	885	0.0226804	0.03	-0.00731958
23	GO:0003723	RNA binding	molecular function	1.64268	4	5	0.029897	0.119048	886	0.0227675	0.0300339	-0.00726636
17	GO:0016477	cell migration	biological process	1.64179	4	4	0.014494	0.068966	887	0.0228144	0.0300678	-0.00725335
17	GO:0031326	regulation of cellular biosynthetic process	biological process	1.64118	5	3	0.008132	0.051724	888	0.0228467	0.0301017	-0.00725497
13	GO:0004872	receptor activity	molecular function	1.64107	3	10	0.069218	0.15625	889	0.0228524	0.0301356	-0.00728318
23	GO:0009055	electron carrier activity	molecular function	1.63883	4	3	0.011146	0.071429	890	0.0229706	0.0301695	-0.00719886
32	GO:0046907	intracellular transport	biological process	1.6385	5	3	0.035063	0.166667	891	0.0229877	0.0302034	-0.00721566
12	GO:0042981	regulation of apoptosis	biological process	1.63257	6	5	0.022961	0.076923	892	0.023304	0.0302373	-0.00693326
29	GO:0008092	cytoskeletal protein binding	molecular function	1.62839	4	3	0.017795	0.111111	893	0.0235294	0.0302712	-0.00674178
8	GO:0042127	regulation of cell proliferation	biological process	1.62818	4	6	0.020904	0.073171	894	0.0235406	0.0303051	-0.00676451
4	GO:0016070	RNA metabolic process	biological process	1.62529	5	26	0.118632	0.252427	895	0.0236977	0.030339	-0.00664129
14	GO:0043169	cation binding	molecular function	1.61884	4	19	0.154317	0.306452	896	0.0240524	0.0303729	-0.0063205
8	GO:0016020	membrane	cellular component	1.61662	3	34	0.255106	0.414634	897	0.0241759	0.0304068	-0.00623092
20	GO:0046906	tetrapyrrole binding	molecular function	1.61471	3	3	0.007845	0.054545	898	0.0242821	0.0304407	-0.00615854
20	GO:0020037	heme binding	molecular function	1.61471	4	3	0.007845	0.054545	899	0.0242821	0.0304746	-0.00619243
21	GO:0005125	cytokine activity	molecular function	1.61406	5	3	0.010237	0.066667	900	0.0243186	0.0305085	-0.00618991
12	GO:0043067	regulation of programmed cell death	biological process	1.61201	5	5	0.023248	0.076923	901	0.0244339	0.0305424	-0.00610846
11	GO:0016301	kinase activity	molecular function	1.61063	5	8	0.042478	0.114286	902	0.0245116	0.0305763	-0.00606465
17	GO:0004888	transmembrane receptor activity	molecular function	1.60881	4	7	0.038077	0.12069	903	0.0246146	0.0306102	-0.00599561
22	GO:0006915	apoptosis	biological process	1.60857	6	5	0.032672	0.113636	904	0.024628	0.0306441	-0.00601608
1	GO:0016887	ATPase activity	molecular function	1.60847	8	6	0.015594	0.053097	905	0.0246335	0.030678	-0.00604442
10	GO:0043170	macromolecule metabolic process	biological process	1.60838	3	35	0.280029	0.448718	906	0.0246387	0.0307119	-0.00607315
4	GO:0017076	purine nucleotide binding	molecular function	1.60812	4	19	0.080985	0.184466	907	0.0246536	0.0307458	-0.00609213
23	GO:0016491	oxidoreductase activity	molecular function	1.6066	3	6	0.041713	0.142857	908	0.0247398	0.0307797	-0.00603987
10	GO:0016757	transferase activity, transferring glycosyl groups	molecular function	1.60244	4	4	0.011193	0.051282	909	0.0249781	0.0308136	-0.00583542
11	GO:0030246	carbohydrate binding	molecular function	1.59811	3	4	0.013298	0.057143	910	0.0252285	0.0308475	-0.00561892
15	GO:0006464	protein modification	biological process	1.59309	6	10	0.07271	0.163934	911	0.0255216	0.0308814	-0.00535975
14	GO:0046872	metal ion binding	molecular function	1.59274	4	20	0.166276	0.322581	912	0.0255424	0.0309153	-0.0053729
27	GO:0022402	cell cycle process	biological process	1.59148	3	4	0.031428	0.133333	913	0.0256163	0.0309492	-0.00533282
24	GO:0016481	negative regulation of transcription	biological process	1.59121	7	3	0.013777	0.075	914	0.0256324	0.0309831	-0.00535067
15	GO:0006350	transcription	biological process	1.59116	5	13	0.10629	0.213115	915	0.0256357	0.0310169	-0.00538126
15	GO:0006412	translation	biological process	1.58865	5	5	0.024157	0.081967	916	0.0257842	0.0310508	-0.00526669
22	GO:0012501	programmed cell death	biological process	1.58685	5	5	0.033102	0.113636	917	0.0258908	0.0310847	-0.00519397
7	GO:0006796	phosphate metabolic process	biological process	1.5842	5	9	0.040899	0.109756	918	0.0260493	0.0311186	-0.00506935
7	GO:0006793	phosphorus metabolic process	biological process	1.5842	4	9	0.040899	0.109756	919	0.0260493	0.0311525	-0.00510325
7	GO:0043229	intracellular organelle	cellular component	1.58295	4	41	0.314088	0.5	920	0.0261244	0.0311864	-0.00506206
3	GO:0017111	nucleoside-triphosphatase activity	molecular function	1.58184	7	8	0.026884	0.075472	921	0.0261913	0.0312203	-0.00502904
0	GO:0033036	macromolecule localization	biological process	1.58047	3	114	0.038268	0.058163	922	0.0262745	0.0312542	-0.00497977
13	GO:0016787	hydrolase activity	molecular function	1.57982	3	13	0.103181	0.203125	923	0.0263136	0.0312881	-0.00497455
21	GO:0042221	response to chemical stimulus	biological process	1.57824	3	4	0.019613	0.088889	924	0.0264092	0.031322	-0.00491285
7	GO:0044262	cellular carbohydrate metabolic process	biological process	1.57757	5	5	0.016073	0.060976	925	0.0264503	0.0313559	-0.00490567
24	GO:0003677	DNA binding	molecular function	1.57703	4	9	0.091031	0.225	926	0.0264832	0.0313898	-0.0049066
32	GO:0043234	protein complex	cellular component	1.57289	3	5	0.086439	0.277778	927	0.026737	0.0314237	-0.00468671
28	GO:0016788	hydrolase activity, acting on ester bonds	molecular function	1.57185	4	4	0.030423	0.142857	928	0.0268011	0.0314576	-0.0046565
11	GO:0016021	integral to membrane	cellular component	1.56905	5	24	0.183449	0.342857	929	0.0269742	0.0314915	-0.0045173
23	GO:0006886	intracellular protein transport	biological process	1.56763	6	4	0.021669	0.095238	930	0.0270624	0.0315254	-0.00446304
24	GO:0031981	nuclear lumen	cellular component	1.56613	6	5	0.035398	0.125	931	0.0271565	0.0315593	-0.00440281
12	GO:0044248	cellular catabolic process	biological process	1.56531	4	5	0.023918	0.076923	932	0.0272077	0.0315932	-0.00438551
26	GO:0045941	positive regulation of transcription	biological process	1.56526	7	3	0.015212	0.085714	933	0.0272107	0.0316271	-0.00441646
22	GO:0007154	cell communication	biological process	1.56447	3	13	0.149151	0.295455	934	0.0272602	0.031661	-0.00440082
6	GO:0044237	cellular metabolic process	biological process	1.55963	3	35	0.334226	0.346535	935	0.0275658	0.0316949	-0.00412909
6	GO:0016874	ligase activity	molecular function	1.55945	3	6	0.017316	0.059406	936	0.0275771	0.0317288	-0.00415175
17	GO:0009889	regulation of biosynthetic process	biological process	1.55852	4	3	0.008754	0.051724	937	0.0276362	0.0317627	-0.00412653
29	GO:0007165	signal transduction	biological process	1.5576	4	10	0.134944	0.37037	938	0.027695	0.0317966	-0.00410157
14	GO:0042578	phosphoric ester hydrolase activity	molecular function	1.55758	5	4	0.014494	0.064516	939	0.0276961	0.0318305	-0.00413438
3	GO:0044451	nucleoplasm part	cellular component	1.55227	6	8	0.02674	0.075472	940	0.0280366	0.0318644	-0.00382776
11	GO:0031224	intrinsic to membrane	cellular component	1.55053	4	24	0.184119	0.342857	941	0.0281495	0.0318983	-0.00374885
19	GO:0006259	DNA metabolic process	biological process	1.54989	5	5	0.030758	0.087719	942	0.0281908	0.0319322	-0.00374136
26	GO:0045935	positive regulation of nucleobase, nucleoside, nucleotide and nucleic acid metabolic process	biological process	1.54782	6	3	0.015451	0.085714	943	0.0283255	0.0319661	-0.00364064
21	GO:0007166	cell surface receptor linked signal transduction	biological process	1.54599	5	8	0.064195	0.177778	944	0.0284455	0.032	-0.00355454
15	GO:0048513	organ development	biological process	1.54366	4	9	0.063382	0.147541	945	0.0285981	0.0320339	-0.00343581
2	GO:0006807	nitrogen compound metabolic process	biological process	1.54054	3	7	0.020474	0.064815	946	0.0288044	0.0320678	-0.00326339
10	GO:0008610	lipid biosynthetic process	biological process	1.53931	4	4	0.012055	0.051282	947	0.0288864	0.0321017	-0.00321526
2	GO:0044262	cellular carbohydrate metabolic process	biological process	1.53702	5	6	0.016073	0.055556	948	0.0290388	0.0321356	-0.00309684
20	GO:0000166	nucleotide binding	molecular function	1.53543	3	13	0.093997	0.236364	949	0.0291451	0.0321695	-0.00302436
9	GO:0009611	response to wounding	biological process	1.53459	4	5	0.016503	0.0625	950	0.0292018	0.0322034	-0.00300163
24	GO:0016477	cell migration	biological process	1.53445	4	3	0.014494	0.075	951	0.0292114	0.0322373	-0.00302585
2	GO:0003723	RNA binding	molecular function	1.53444	4	9	0.029897	0.083333	952	0.029212	0.0322712	-0.00305914
8	GO:0016021	integral to membrane	cellular component	1.53246	5	26	0.183449	0.317073	953	0.0293457	0.0323051	-0.00295942
10	GO:0006974	response to DNA damage stimulus	biological process	1.52841	4	4	0.01215	0.051282	954	0.0296201	0.032339	-0.00271892
7	GO:0017111	nucleoside-triphosphatase activity	molecular function	1.52602	7	7	0.026884	0.085366	955	0.0297835	0.0323729	-0.00258936
22	GO:0016265	death	biological process	1.52388	3	5	0.034394	0.113636	956	0.0299306	0.0324068	-0.00247614
22	GO:0008219	cell death	biological process	1.52388	4	5	0.034394	0.113636	957	0.0299306	0.0324407	-0.00251004
24	GO:0045934	negative regulation of nucleobase, nucleoside, nucleotide and nucleic acid metabolic process	biological process	1.52349	6	3	0.014638	0.075	958	0.0299578	0.0324746	-0.00251677
7	GO:0000074	regulation of progression through cell cycle	biological process	1.5228	5	6	0.022483	0.073171	959	0.0300051	0.0325085	-0.00250338
25	GO:0045941	positive regulation of transcription	biological process	1.52212	7	3	0.015212	0.081081	960	0.0300527	0.0325424	-0.00248964
27	GO:0050789	regulation of biological process	biological process	1.52166	3	12	0.198134	0.4	961	0.0300844	0.0325763	-0.0024919
3	GO:0019219	regulation of nucleobase, nucleoside, nucleotide and nucleic acid metabolic process	biological process	1.52065	5	22	0.104042	0.207547	962	0.0301546	0.0326102	-0.00245554
4	GO:0006519	amino acid and derivative metabolic process	biological process	1.51833	4	6	0.01569	0.058252	963	0.0303156	0.0326441	-0.00232848
10	GO:0019538	protein metabolic process	biological process	1.516	4	21	0.146998	0.269231	964	0.0304788	0.032678	-0.00219916
18	GO:0008283	cell proliferation	biological process	1.51593	3	6	0.031858	0.105263	965	0.0304841	0.0327119	-0.00222772
10	GO:0043233	organelle lumen	cellular component	1.51397	3	8	0.041473	0.102564	966	0.0306218	0.0327458	-0.00212394
8	GO:0031224	intrinsic to membrane	cellular component	1.51328	4	26	0.184119	0.317073	967	0.0306703	0.0327797	-0.00210936
7	GO:0051726	regulation of cell cycle	biological process	1.51114	4	6	0.022626	0.073171	968	0.0308219	0.0328136	-0.00199162
21	GO:0006954	inflammatory response	biological process	1.5086	4	3	0.011815	0.066667	969	0.0310024	0.0328475	-0.00184501
22	GO:0048523	negative regulation of cellular process	biological process	1.50782	4	6	0.047118	0.136364	970	0.0310585	0.0328814	-0.00182282
14	GO:0007001	chromosome organization and biogenesis (sensu Eukaryota)	biological process	1.50636	6	4	0.015977	0.064516	971	0.0311629	0.0329153	-0.00175234
15	GO:0045184	establishment of protein localization	biological process	1.50598	3	6	0.034394	0.098361	972	0.0311905	0.0329492	-0.00175868
14	GO:0032989	cellular structure morphogenesis	biological process	1.50582	4	5	0.023679	0.080645	973	0.0312017	0.0329831	-0.00178137
14	GO:0000902	cell morphogenesis	biological process	1.50582	5	5	0.023679	0.080645	974	0.0312017	0.0330169	-0.00181527
8	GO:0004888	transmembrane receptor activity	molecular function	1.50501	4	8	0.038077	0.097561	975	0.0312604	0.0330508	-0.00179049
25	GO:0045935	positive regulation of nucleobase, nucleoside, nucleotide and nucleic acid metabolic process	biological process	1.5048	6	3	0.015451	0.081081	976	0.031275	0.0330847	-0.0018097
11	GO:0004672	protein kinase activity	molecular function	1.50404	6	6	0.028462	0.085714	977	0.03133	0.0331186	-0.0017886
14	GO:0007165	signal transduction	biological process	1.5026	4	16	0.134944	0.258065	978	0.031434	0.0331525	-0.00171859
10	GO:0006396	RNA processing	biological process	1.50165	6	5	0.018321	0.064103	979	0.0315031	0.0331864	-0.00168336
12	GO:0005737	cytoplasm	cellular component	1.5004	4	23	0.190768	0.353846	980	0.0315938	0.0332203	-0.00162653
7	GO:0005525	GTP binding	molecular function	1.5004	6	5	0.015834	0.060976	981	0.031594	0.0332542	-0.00166028
7	GO:0017076	purine nucleotide binding	molecular function	1.50011	4	15	0.080985	0.182927	982	0.031615	0.0332881	-0.00167315
1	GO:0006796	phosphate metabolic process	biological process	1.50009	5	12	0.040899	0.106195	983	0.0316162	0.033322	-0.00170588
1	GO:0006793	phosphorus metabolic process	biological process	1.50009	4	12	0.040899	0.106195	984	0.0316162	0.0333559	-0.00173978
22	GO:0004888	transmembrane receptor activity	molecular function	1.49974	4	5	0.038077	0.113636	985	0.0316414	0.0333898	-0.00174841
3	GO:0005515	protein binding	molecular function	1.49964	3	44	0.263382	0.415094	986	0.031649	0.0334237	-0.00177473
14	GO:0043167	ion binding	molecular function	1.4984	3	20	0.169864	0.322581	987	0.0317395	0.0334576	-0.00171813
7	GO:0016787	hydrolase activity	molecular function	1.49838	3	18	0.103181	0.219512	988	0.0317408	0.0334915	-0.00175072
20	GO:0003676	nucleic acid binding	molecular function	1.4971	3	18	0.147812	0.327273	989	0.0318348	0.0335254	-0.00169063
23	GO:0019538	protein metabolic process	biological process	1.49513	4	13	0.146998	0.309524	990	0.0319795	0.0335593	-0.00157987
1	GO:0003677	DNA binding	molecular function	1.49278	4	20	0.091031	0.176991	991	0.0321531	0.0335932	-0.00144011
7	GO:0000287	magnesium ion binding	molecular function	1.49074	5	5	0.015929	0.060976	992	0.032304	0.0336271	-0.00132314
21	GO:0042127	regulation of cell proliferation	biological process	1.48998	4	4	0.020904	0.088889	993	0.0323611	0.033661	-0.00129994
15	GO:0043412	biopolymer modification	biological process	1.48764	5	10	0.075628	0.163934	994	0.0325358	0.0336949	-0.00115908
12	GO:0048522	positive regulation of cellular process	biological process	1.48406	4	7	0.043339	0.107692	995	0.0328046	0.0337288	-0.000924194
17	GO:0007626	locomotory behavior	biological process	1.48251	4	3	0.009376	0.051724	996	0.0329224	0.0337627	-0.000840273
28	GO:0050794	regulation of cellular process	biological process	1.47949	3	11	0.176321	0.392857	997	0.0331522	0.0337966	-0.000644437
10	GO:0031966	mitochondrial membrane	cellular component	1.4771	5	4	0.013585	0.051282	998	0.0333347	0.0338305	-0.000495774
17	GO:0045859	regulation of protein kinase activity	biological process	1.47691	7	3	0.009424	0.051724	999	0.0333496	0.0338644	-0.000514855
18	GO:0048731	system development	biological process	1.47514	4	11	0.080985	0.192982	1000	0.0334861	0.0338983	-0.000412249
7	GO:0015980	energy derivation by oxidation of organic compounds	biological process	1.47511	5	5	0.017125	0.060976	1001	0.0334881	0.0339322	-0.000444143
25	GO:0005886	plasma membrane	cellular component	1.47375	4	8	0.089117	0.216216	1002	0.0335932	0.0339661	-0.000372853
18	GO:0007275	multicellular organismal development	biological process	1.47144	3	13	0.102464	0.22807	1003	0.0337726	0.034	-0.000227361
1	GO:0005515	protein binding	molecular function	1.47013	3	47	0.263382	0.415929	1004	0.0338742	0.0340339	-0.000159702
18	GO:0004872	receptor activity	molecular function	1.46848	3	10	0.069218	0.175439	1005	0.0340029	0.0340678	-6.48933e-05
18	GO:0009986	cell surface	cellular component	1.46781	3	3	0.00928	0.052632	1006	0.0340553	0.0341017	-4.63722e-05
7	GO:0019001	guanyl nucleotide binding	molecular function	1.46696	5	5	0.016168	0.060976	1007	0.0341228	0.0341356	-1.27666e-05
28	GO:0065009	regulation of a molecular function	biological process	1.46561	3	3	0.019756	0.107143	1008	0.0342288	0.0341695	5.93342e-05
31	GO:0000166	nucleotide binding	molecular function	1.46307	3	6	0.093997	0.272727	1009	0.0344293	0.0342034	0.000225895
14	GO:0051276	chromosome organization and biogenesis	biological process	1.46208	5	4	0.016503	0.064516	1010	0.0345084	0.0342373	0.000271126
17	GO:0009611	response to wounding	biological process	1.46208	4	4	0.016503	0.068966	1011	0.0345084	0.0342712	0.000237228
18	GO:0007399	nervous system development	biological process	1.46168	5	6	0.032815	0.105263	1012	0.0345397	0.0343051	0.000234571
4	GO:0006118	electron transport	biological process	1.46159	5	7	0.020569	0.067961	1013	0.0345472	0.034339	0.000208229
18	GO:0031090	organelle membrane	cellular component	1.4603	4	6	0.03205	0.105263	1014	0.0346499	0.0343729	0.00027702
20	GO:0031090	organelle membrane	cellular component	1.4603	4	6	0.03205	0.109091	1015	0.0346499	0.0344068	0.000243121
20	GO:0005737	cytoplasm	cellular component	1.46028	4	21	0.190768	0.381818	1016	0.0346515	0.0344407	0.000210819
10	GO:0006520	amino acid metabolic process	biological process	1.46018	5	4	0.012772	0.051282	1017	0.0346593	0.0344746	0.000184741
27	GO:0007264	small GTPase mediated signal transduction	biological process	1.45762	6	3	0.0199	0.1	1018	0.034864	0.0345085	0.000355508
22	GO:0016021	integral to membrane	cellular component	1.45414	5	13	0.183449	0.295455	1019	0.0351448	0.0345424	0.000602421
20	GO:0022607	cellular component assembly	biological process	1.45259	5	5	0.022435	0.090909	1020	0.0352708	0.0345763	0.000694504
3	GO:0044237	cellular metabolic process	biological process	1.45236	3	56	0.334226	0.528302	1021	0.0352889	0.0346102	0.000678721
11	GO:0031966	mitochondrial membrane	cellular component	1.45228	5	4	0.013585	0.057143	1022	0.0352954	0.0346441	0.000651323
7	GO:0044444	cytoplasmic part	cellular component	1.45174	4	21	0.137049	0.256098	1023	0.0353392	0.034678	0.000661257
23	GO:0042623	ATPase activity, coupled	molecular function	1.45046	9	3	0.013203	0.071429	1024	0.0354436	0.0347119	0.00073175
16	GO:0048519	negative regulation of biological process	biological process	1.45018	4	8	0.051471	0.131148	1025	0.0354666	0.0347458	0.000720792
10	GO:0006605	protein targeting	biological process	1.45006	7	4	0.012868	0.051282	1026	0.0354764	0.0347797	0.000696776
26	GO:0048522	positive regulation of cellular process	biological process	1.44627	4	5	0.043339	0.142857	1027	0.0357876	0.0348136	0.000974076
4	GO:0008134	transcription factor binding	molecular function	1.44488	4	6	0.016695	0.058252	1028	0.035902	0.0348475	0.00105457
21	GO:0008283	cell proliferation	biological process	1.44433	3	5	0.031858	0.111111	1029	0.0359474	0.0348814	0.00106609
18	GO:0007265	Ras protein signal transduction	biological process	1.44402	7	3	0.009711	0.052632	1030	0.0359733	0.0349153	0.00105802
22	GO:0031224	intrinsic to membrane	cellular component	1.44169	4	13	0.184119	0.295455	1031	0.0361664	0.0349492	0.00121722
10	GO:0044267	cellular protein metabolic process	biological process	1.43966	5	20	0.140397	0.25641	1032	0.0363363	0.0349831	0.00135327
17	GO:0043549	regulation of kinase activity	biological process	1.43865	6	3	0.009758	0.051724	1033	0.0364208	0.0350169	0.00140381
12	GO:0048518	positive regulation of biological process	biological process	1.43861	4	8	0.054245	0.123077	1034	0.0364239	0.0350508	0.0013731
9	GO:0006955	immune response	biological process	1.43599	3	6	0.023583	0.075	1035	0.0366443	0.0350847	0.00155952
23	GO:0048468	cell development	biological process	1.4319	4	8	0.074193	0.190476	1036	0.0369911	0.0351186	0.00187243
10	GO:0044255	cellular lipid metabolic process	biological process	1.43061	4	6	0.025735	0.076923	1037	0.0371012	0.0351525	0.00194866
8	GO:0007165	signal transduction	biological process	1.43052	4	21	0.134944	0.256098	1038	0.0371088	0.0351864	0.00192237
24	GO:0044428	nuclear part	cellular component	1.4252	5	6	0.052045	0.15	1039	0.0375661	0.0352203	0.00234575
32	GO:0051649	establishment of cellular localization	biological process	1.42373	4	3	0.042382	0.166667	1040	0.0376935	0.0352542	0.00243931
18	GO:0045321	leukocyte activation	biological process	1.42273	3	3	0.009902	0.052632	1041	0.0377804	0.0352881	0.0024923
2	GO:0015980	energy derivation by oxidation of organic compounds	biological process	1.42218	5	6	0.017125	0.055556	1042	0.0378283	0.035322	0.00250628
6	GO:0004872	receptor activity	molecular function	1.41787	3	15	0.069218	0.148515	1043	0.0382057	0.0353559	0.00284975
17	GO:0051338	regulation of transferase activity	biological process	1.41749	5	3	0.00995	0.051724	1044	0.0382395	0.0353898	0.00284965
16	GO:0000267	cell fraction	cellular component	1.41462	3	6	0.03602	0.098361	1045	0.0384932	0.0354237	0.00306947
1	GO:0031967	organelle envelope	cellular component	1.41444	5	7	0.020569	0.061947	1046	0.0385086	0.0354576	0.003051
23	GO:0044424	intracellular part	cellular component	1.41327	3	24	0.357522	0.571429	1047	0.0386127	0.0354915	0.00312116
30	GO:0042981	regulation of apoptosis	biological process	1.40844	6	3	0.022961	0.115385	1048	0.0390445	0.0355254	0.00351909
10	GO:0043234	protein complex	cellular component	1.40539	3	13	0.086439	0.166667	1049	0.0393196	0.0355593	0.00376027
22	GO:0004872	receptor activity	molecular function	1.40361	3	7	0.069218	0.159091	1050	0.0394811	0.0355932	0.00388786
32	GO:0051641	cellular localization	biological process	1.40133	3	3	0.043243	0.166667	1051	0.0396886	0.0356271	0.0040615
2	GO:0016874	ligase activity	molecular function	1.39854	3	6	0.017316	0.055556	1052	0.0399443	0.035661	0.0042833
18	GO:0030029	actin filament-based process	biological process	1.39681	6	3	0.010141	0.052632	1053	0.0401042	0.0356949	0.0044093
10	GO:0009719	response to endogenous stimulus	biological process	1.39609	3	4	0.013394	0.051282	1054	0.0401711	0.0357288	0.00444231
30	GO:0043067	regulation of programmed cell death	biological process	1.39486	5	3	0.023248	0.115385	1055	0.0402851	0.0357627	0.00452235
15	GO:0008104	protein localization	biological process	1.39314	4	6	0.036594	0.098361	1056	0.0404446	0.0357966	0.00464803
3	GO:0005654	nucleoplasm	cellular component	1.3931	6	8	0.028749	0.075472	1057	0.0404486	0.0358305	0.00461805
5	GO:0019752	carboxylic acid metabolic process	biological process	1.39159	5	7	0.024013	0.067961	1058	0.0405891	0.0358644	0.00472465
10	GO:0044428	nuclear part	cellular component	1.39031	5	9	0.052045	0.115385	1059	0.0407091	0.0358983	0.00481084
11	GO:0004674	protein serine/threonine kinase activity	molecular function	1.39023	7	5	0.022626	0.071429	1060	0.0407168	0.0359322	0.00478463
10	GO:0005740	mitochondrial envelope	cellular component	1.38968	6	4	0.014494	0.051282	1061	0.0407679	0.0359661	0.00480177
11	GO:0006810	transport	biological process	1.38963	3	16	0.116862	0.228571	1062	0.0407725	0.036	0.00477247
17	GO:0048522	positive regulation of cellular process	biological process	1.38899	4	7	0.043339	0.12069	1063	0.0408331	0.0360339	0.00479917
3	GO:0051641	cellular localization	biological process	1.38816	3	11	0.043243	0.103774	1064	0.0409115	0.0360678	0.00484367
15	GO:0004672	protein kinase activity	molecular function	1.38771	6	5	0.028462	0.081967	1065	0.0409533	0.0361017	0.00485161
5	GO:0006082	organic acid metabolic process	biological process	1.38768	4	7	0.024061	0.067961	1066	0.0409563	0.0361356	0.00482073
18	GO:0005083	small GTPase regulator activity	molecular function	1.38577	4	3	0.010045	0.052632	1067	0.0411364	0.0361695	0.00496688
31	GO:0043169	cation binding	molecular function	1.38471	4	8	0.154317	0.363636	1068	0.0412374	0.0362034	0.00503398
15	GO:0050790	regulation of catalytic activity	biological process	1.38456	4	4	0.018751	0.065574	1069	0.0412516	0.0362373	0.00501433
10	GO:0044260	cellular macromolecule metabolic process	biological process	1.38451	4	20	0.142263	0.25641	1070	0.0412564	0.0362712	0.00498518
6	GO:0044444	cytoplasmic part	cellular component	1.38446	4	25	0.137049	0.247525	1071	0.0412614	0.0363051	0.00495632
2	GO:0005515	protein binding	molecular function	1.38257	3	47	0.263382	0.435185	1072	0.0414407	0.036339	0.00510171
18	GO:0032787	monocarboxylic acid metabolic process	biological process	1.3766	6	3	0.010332	0.052632	1073	0.0420149	0.0363729	0.00564199
28	GO:0006464	protein modification	biological process	1.37564	6	6	0.07271	0.214286	1074	0.0421079	0.0364068	0.00570116
9	GO:0006629	lipid metabolic process	biological process	1.37428	4	7	0.030902	0.0875	1075	0.04224	0.0364407	0.00579933
7	GO:0044428	nuclear part	cellular component	1.37335	5	10	0.052045	0.121951	1076	0.0423302	0.0364746	0.00585559
16	GO:0044255	cellular lipid metabolic process	biological process	1.37326	4	5	0.025735	0.081967	1077	0.0423385	0.0365085	0.00582998
11	GO:0019538	protein metabolic process	biological process	1.37297	4	19	0.146998	0.271429	1078	0.0423676	0.0365424	0.00582524
19	GO:0022403	cell cycle phase	biological process	1.37289	4	3	0.013777	0.052632	1079	0.0423751	0.0365763	0.00579885
12	GO:0005615	extracellular space	cellular component	1.36978	3	13	0.092753	0.2	1080	0.0426796	0.0366102	0.0060694
1	GO:0008092	cytoskeletal protein binding	molecular function	1.36932	4	6	0.017795	0.053097	1081	0.0427249	0.0366441	0.00608083
14	GO:0048513	organ development	biological process	1.36855	4	9	0.063382	0.145161	1082	0.0428004	0.036678	0.00612245
21	GO:0006952	defense response	biological process	1.36843	3	4	0.022865	0.088889	1083	0.0428129	0.0367119	0.00610107
24	GO:0031324	negative regulation of cellular metabolic process	biological process	1.36682	5	3	0.016886	0.075	1084	0.0429713	0.0367458	0.00622549
24	GO:0044238	primary metabolic process	biological process	1.36545	3	20	0.322315	0.5	1085	0.0431077	0.0367797	0.00632805
11	GO:0005740	mitochondrial envelope	cellular component	1.36534	6	4	0.014494	0.057143	1086	0.0431182	0.0368136	0.00630468
14	GO:0009653	anatomical structure morphogenesis	biological process	1.36203	3	8	0.053576	0.129032	1087	0.0434478	0.0368475	0.00660036
14	GO:0005856	cytoskeleton	cellular component	1.36055	6	7	0.04487	0.112903	1088	0.0435967	0.0368814	0.00671538
15	GO:0016772	transferase activity, transferring phosphorus-containing groups	molecular function	1.35882	4	7	0.049127	0.114754	1089	0.0437705	0.0369153	0.0068553
15	GO:0006366	transcription from RNA polymerase II promoter	biological process	1.35814	7	5	0.027888	0.081967	1090	0.0438393	0.0369492	0.00689019
16	GO:0016788	hydrolase activity, acting on ester bonds	molecular function	1.35798	4	5	0.030423	0.081967	1091	0.0438548	0.0369831	0.00687174
18	GO:0016021	integral to membrane	cellular component	1.35146	5	20	0.183449	0.350877	1092	0.0445185	0.0370169	0.0075016
0	GO:0005739	mitochondrion	cellular component	1.35086	5	114	0.039943	0.058163	1093	0.0445795	0.0370508	0.00752863
14	GO:0050794	regulation of cellular process	biological process	1.3501	3	19	0.176321	0.306452	1094	0.0446578	0.0370847	0.00757302
14	GO:0048468	cell development	biological process	1.34963	4	10	0.074193	0.16129	1095	0.0447062	0.0371186	0.00758758
23	GO:0005506	iron ion binding	molecular function	1.3492	6	3	0.014494	0.071429	1096	0.0447502	0.0371525	0.00759766
22	GO:0048519	negative regulation of biological process	biological process	1.34619	4	6	0.051471	0.136364	1097	0.0450616	0.0371864	0.0078752
9	GO:0009605	response to external stimulus	biological process	1.34129	3	6	0.024874	0.075	1098	0.0455728	0.0372203	0.00835249
7	GO:0043231	intracellular membrane-bound organelle	cellular component	1.33969	5	36	0.275676	0.439024	1099	0.0457418	0.0372542	0.00848754
17	GO:0007166	cell surface receptor linked signal transduction	biological process	1.33853	5	9	0.064195	0.155172	1100	0.0458635	0.0372881	0.00857534
1	GO:0016310	phosphorylation	biological process	1.33655	6	10	0.03382	0.088496	1101	0.0460738	0.037322	0.00875176
18	GO:0031224	intrinsic to membrane	cellular component	1.33595	4	20	0.184119	0.350877	1102	0.0461366	0.0373559	0.00878071
16	GO:0048518	positive regulation of biological process	biological process	1.33514	4	8	0.054245	0.131148	1103	0.0462233	0.0373898	0.00883348
19	GO:0006464	protein modification	biological process	1.33446	6	8	0.07271	0.140351	1104	0.0462957	0.0374237	0.00887201
26	GO:0007155	cell adhesion	biological process	1.3339	3	4	0.031858	0.114286	1105	0.0463558	0.0374576	0.00889816
7	GO:0043227	membrane-bound organelle	cellular component	1.33276	3	36	0.275963	0.439024	1106	0.0464768	0.0374915	0.00898525
7	GO:0043232	intracellular non-membrane-bound organelle	cellular component	1.33218	5	13	0.075628	0.158537	1107	0.0465389	0.0375254	0.00901346
7	GO:0043228	non-membrane-bound organelle	cellular component	1.33218	3	13	0.075628	0.158537	1108	0.0465389	0.0375593	0.00897957
22	GO:0005783	endoplasmic reticulum	cellular component	1.3313	5	4	0.031332	0.090909	1109	0.046634	0.0375932	0.00904082
21	GO:0006955	immune response	biological process	1.32728	3	4	0.023583	0.088889	1110	0.0470676	0.0376271	0.00944048
11	GO:0022607	cellular component assembly	biological process	1.32697	5	5	0.022435	0.071429	1111	0.0471011	0.037661	0.00944008
7	GO:0044446	intracellular organelle part	cellular component	1.31941	4	19	0.124516	0.231707	1112	0.047928	0.0376949	0.0102331
18	GO:0006397	mRNA processing	biological process	1.31859	7	3	0.010906	0.052632	1113	0.0480189	0.0377288	0.0102901
9	GO:0044237	cellular metabolic process	biological process	1.31831	3	28	0.334226	0.35	1114	0.0480495	0.0377627	0.0102868
16	GO:0005624	membrane fraction	cellular component	1.31806	4	5	0.02851	0.081967	1115	0.0480768	0.0377966	0.0102802
8	GO:0005887	integral to plasma membrane	cellular component	1.31571	6	9	0.047501	0.109756	1116	0.0483385	0.0378305	0.010508
15	GO:0065009	regulation of a molecular function	biological process	1.31522	3	4	0.019756	0.065574	1117	0.0483922	0.0378644	0.0105278
19	GO:0044427	chromosomal part	cellular component	1.31393	5	3	0.014016	0.052632	1118	0.0485369	0.0378983	0.0106386
23	GO:0065008	regulation of biological quality	biological process	1.31369	3	4	0.026118	0.095238	1119	0.0485633	0.0379322	0.0106311
15	GO:0033036	macromolecule localization	biological process	1.31368	3	6	0.038268	0.098361	1120	0.0485644	0.0379661	0.0105983
13	GO:0005515	protein binding	molecular function	1.31354	3	25	0.263382	0.390625	1121	0.0485799	0.038	0.0105799
17	GO:0003700	transcription factor activity	molecular function	1.31184	4	7	0.044104	0.12069	1122	0.0487708	0.0380339	0.0107369
24	GO:0043233	organelle lumen	cellular component	1.31179	3	5	0.041473	0.125	1123	0.0487769	0.0380678	0.0107091
15	GO:0048731	system development	biological process	1.31092	4	10	0.080985	0.163934	1124	0.0488739	0.0381017	0.0107722
26	GO:0015031	protein transport	biological process	1.3101	4	4	0.032432	0.114286	1125	0.0489663	0.0381356	0.0108307
28	GO:0003677	DNA binding	molecular function	1.3101	4	7	0.091031	0.25	1126	0.0489672	0.0381695	0.0107977
0	GO:0007275	multicellular organismal development	biological process	1.3063	3	234	0.102464	0.119388	1127	0.0493965	0.0382034	0.0111931
1	GO:0048468	cell development	biological process	1.30581	4	18	0.074193	0.159292	1128	0.0494529	0.0382373	0.0112156
3	GO:0031981	nuclear lumen	cellular component	1.30571	6	9	0.035398	0.084906	1129	0.0494645	0.0382712	0.0111934
32	GO:0044444	cytoplasmic part	cellular component	1.30483	4	6	0.137049	0.333333	1130	0.0495638	0.0383051	0.0112588
28	GO:0043412	biopolymer modification	biological process	1.30378	5	6	0.075628	0.214286	1131	0.0496839	0.038339	0.011345
27	GO:0006355	regulation of transcription, DNA-dependent	biological process	1.30227	7	7	0.096054	0.233333	1132	0.0498573	0.0383729	0.0114844
1	GO:0016773	phosphotransferase activity, alcohol group as acceptor	molecular function	1.30181	5	9	0.033389	0.079646	1133	0.0499104	0.0384068	0.0115036
12	GO:0016020	membrane	cellular component	1.29871	3	28	0.255106	0.430769	1134	0.0502676	0.0384407	0.0118269
12	GO:0042221	response to chemical stimulus	biological process	1.29332	3	4	0.019613	0.061538	1135	0.050896	0.0384746	0.0124215
32	GO:0017076	purine nucleotide binding	molecular function	1.29321	4	4	0.080985	0.222222	1136	0.0509081	0.0385085	0.0123996
10	GO:0046907	intracellular transport	biological process	1.29297	5	7	0.035063	0.089744	1137	0.050937	0.0385424	0.0123946
13	GO:0050790	regulation of catalytic activity	biological process	1.29153	4	4	0.018751	0.0625	1138	0.0511053	0.0385763	0.012529
16	GO:0050790	regulation of catalytic activity	biological process	1.29153	4	4	0.018751	0.065574	1139	0.0511053	0.0386102	0.0124951
17	GO:0050790	regulation of catalytic activity	biological process	1.29153	4	4	0.018751	0.068966	1140	0.0511053	0.0386441	0.0124612
19	GO:0042578	phosphoric ester hydrolase activity	molecular function	1.29061	5	3	0.014494	0.052632	1141	0.0512142	0.038678	0.0125362
11	GO:0016772	transferase activity, transferring phosphorus-containing groups	molecular function	1.29006	4	8	0.049127	0.114286	1142	0.0512795	0.0387119	0.0125677
15	GO:0006468	protein amino acid phosphorylation	biological process	1.28801	7	5	0.02918	0.081967	1143	0.0515218	0.0387458	0.012776
8	GO:0031226	intrinsic to plasma membrane	cellular component	1.28602	5	9	0.048122	0.109756	1144	0.0517577	0.0387797	0.012978
13	GO:0048869	cellular developmental process	biological process	1.28495	3	12	0.097728	0.1875	1145	0.0518866	0.0388136	0.013073
13	GO:0030154	cell differentiation	biological process	1.28495	4	12	0.097728	0.1875	1146	0.0518866	0.0388475	0.0130391
25	GO:0008283	cell proliferation	biological process	1.28216	3	4	0.031858	0.108108	1147	0.0522204	0.0388814	0.013339
2	GO:0005634	nucleus	cellular component	1.28215	6	33	0.179861	0.305556	1148	0.0522219	0.0389153	0.0133067
7	GO:0016788	hydrolase activity, acting on ester bonds	molecular function	1.28183	4	7	0.030423	0.085366	1149	0.0522597	0.0389492	0.0133106
19	GO:0043687	post-translational protein modification	biological process	1.28135	7	7	0.061229	0.122807	1150	0.0523183	0.0389831	0.0133353
29	GO:0007154	cell communication	biological process	1.28109	3	10	0.149151	0.37037	1151	0.0523491	0.0390169	0.0133321
23	GO:0005524	ATP binding	molecular function	1.27769	6	7	0.063047	0.166667	1152	0.0527603	0.0390508	0.0137094
21	GO:0045934	negative regulation of nucleobase, nucleoside, nucleotide and nucleic acid metabolic process	biological process	1.27653	6	3	0.014638	0.066667	1153	0.052902	0.0390847	0.0138172
12	GO:0031090	organelle membrane	cellular component	1.27638	4	6	0.03205	0.092308	1154	0.0529195	0.0391186	0.0138009
13	GO:0004888	transmembrane receptor activity	molecular function	1.27246	4	6	0.038077	0.09375	1155	0.0533994	0.0391525	0.0142468
0	GO:0006796	phosphate metabolic process	biological process	1.27002	5	118	0.040899	0.060204	1156	0.0537005	0.0391864	0.014514
0	GO:0006793	phosphorus metabolic process	biological process	1.27002	4	118	0.040899	0.060204	1157	0.0537005	0.0392203	0.0144801
15	GO:0044237	cellular metabolic process	biological process	1.26903	3	29	0.334226	0.47541	1158	0.0538233	0.0392542	0.014569
29	GO:0005856	cytoskeleton	cellular component	1.26808	6	4	0.04487	0.148148	1159	0.0539412	0.0392881	0.0146531
5	GO:0051649	establishment of cellular localization	biological process	1.26578	4	10	0.042382	0.097087	1160	0.0542277	0.039322	0.0149056
19	GO:0019222	regulation of metabolic process	biological process	1.26541	3	11	0.117627	0.192982	1161	0.0542731	0.0393559	0.0149172
22	GO:0012505	endomembrane system	cellular component	1.263	4	3	0.019708	0.068182	1162	0.0545753	0.0393898	0.0151855
0	GO:0006464	protein modification	biological process	1.26208	6	202	0.07271	0.103061	1163	0.0546915	0.0394237	0.0152678
10	GO:0051641	cellular localization	biological process	1.26086	3	8	0.043243	0.102564	1164	0.054845	0.0394576	0.0153874
19	GO:0044237	cellular metabolic process	biological process	1.25997	3	24	0.334226	0.421053	1165	0.0549575	0.0394915	0.015466
23	GO:0005622	intracellular	cellular component	1.25916	3	25	0.387611	0.595238	1166	0.0550609	0.0395254	0.0155354
13	GO:0031325	positive regulation of cellular metabolic process	biological process	1.2587	5	4	0.01923	0.0625	1167	0.0551193	0.0395593	0.01556
25	GO:0015031	protein transport	biological process	1.25868	4	4	0.032432	0.108108	1168	0.0551212	0.0395932	0.015528
7	GO:0005739	mitochondrion	cellular component	1.25865	5	8	0.039943	0.097561	1169	0.0551253	0.0396271	0.0154982
27	GO:0006351	transcription, DNA-dependent	biological process	1.25741	6	7	0.098206	0.233333	1170	0.0552833	0.039661	0.0156223
22	GO:0031324	negative regulation of cellular metabolic process	biological process	1.25593	5	3	0.016886	0.068182	1171	0.055472	0.0396949	0.0157771
27	GO:0032774	RNA biosynthetic process	biological process	1.25447	6	7	0.09835	0.233333	1172	0.0556584	0.0397288	0.0159296
8	GO:0044425	membrane part	cellular component	1.25233	3	27	0.203157	0.329268	1173	0.0559327	0.0397627	0.01617
7	GO:0005622	intracellular	cellular component	1.24996	3	47	0.387611	0.573171	1174	0.0562397	0.0397966	0.0164431
16	GO:0016787	hydrolase activity	molecular function	1.24981	3	11	0.103181	0.180328	1175	0.0562584	0.0398305	0.0164278
23	GO:0044260	cellular macromolecule metabolic process	biological process	1.24931	4	12	0.142263	0.285714	1176	0.0563229	0.0398644	0.0164585
19	GO:0043412	biopolymer modification	biological process	1.2493	5	8	0.075628	0.140351	1177	0.0563248	0.0398983	0.0164265
25	GO:0006915	apoptosis	biological process	1.24906	6	4	0.032672	0.108108	1178	0.0563561	0.0399322	0.0164239
24	GO:0009892	negative regulation of metabolic process	biological process	1.24675	4	3	0.018895	0.075	1179	0.056656	0.0399661	0.0166899
25	GO:0042221	response to chemical stimulus	biological process	1.24659	3	3	0.019613	0.081081	1180	0.0566768	0.04	0.0166768
14	GO:0016043	cellular component organization and biogenesis	biological process	1.24344	3	14	0.121741	0.225806	1181	0.0570897	0.0400339	0.0170558
10	GO:0006886	intracellular protein transport	biological process	1.2401	6	5	0.021669	0.064103	1182	0.0575306	0.0400678	0.0174628
12	GO:0009056	catabolic process	biological process	1.23887	3	5	0.029419	0.076923	1183	0.0576946	0.0401017	0.0175929
15	GO:0048856	anatomical structure development	biological process	1.23822	3	11	0.095001	0.180328	1184	0.057781	0.0401356	0.0176454
27	GO:0006950	response to stress	biological process	1.23704	3	4	0.040756	0.133333	1185	0.0579377	0.0401695	0.0177682
20	GO:0043231	intracellular membrane-bound organelle	cellular component	1.23634	5	27	0.275676	0.490909	1186	0.0580314	0.0402034	0.017828
2	GO:0009308	amine metabolic process	biological process	1.23361	4	6	0.019086	0.055556	1187	0.0583968	0.0402373	0.0181595
25	GO:0048513	organ development	biological process	1.23332	4	6	0.063382	0.162162	1188	0.0584355	0.0402712	0.0181643
17	GO:0042221	response to chemical stimulus	biological process	1.2332	3	4	0.019613	0.068966	1189	0.0584519	0.0403051	0.0181469
20	GO:0009055	electron carrier activity	molecular function	1.23319	4	3	0.011146	0.054545	1190	0.0584532	0.040339	0.0181142
26	GO:0045184	establishment of protein localization	biological process	1.23281	3	4	0.034394	0.114286	1191	0.0585042	0.0403729	0.0181313
25	GO:0012501	programmed cell death	biological process	1.23198	5	4	0.033102	0.108108	1192	0.0586172	0.0404068	0.0182104
23	GO:0017111	nucleoside-triphosphatase activity	molecular function	1.23185	7	4	0.026884	0.095238	1193	0.0586341	0.0404407	0.0181934
25	GO:0007264	small GTPase mediated signal transduction	biological process	1.23129	6	3	0.0199	0.081081	1194	0.0587093	0.0404746	0.0182347
4	GO:0019538	protein metabolic process	biological process	1.23091	4	29	0.146998	0.281553	1195	0.0587606	0.0405085	0.0182521
20	GO:0043227	membrane-bound organelle	cellular component	1.23068	3	27	0.275963	0.490909	1196	0.0587921	0.0405424	0.0182497
28	GO:0005634	nucleus	cellular component	1.23028	6	10	0.179861	0.357143	1197	0.0588465	0.0405763	0.0182703
16	GO:0048523	negative regulation of cellular process	biological process	1.2261	4	7	0.047118	0.114754	1198	0.0594151	0.0406102	0.018805
23	GO:0005624	membrane fraction	cellular component	1.22568	4	4	0.02851	0.095238	1199	0.0594726	0.0406441	0.0188285
7	GO:0043234	protein complex	cellular component	1.22493	3	14	0.086439	0.170732	1200	0.0595751	0.040678	0.0188972
20	GO:0019899	enzyme binding	molecular function	1.22427	4	3	0.011241	0.054545	1201	0.0596667	0.0407119	0.0189548
13	GO:0065009	regulation of a molecular function	biological process	1.22381	3	4	0.019756	0.0625	1202	0.0597294	0.0407458	0.0189836
16	GO:0065009	regulation of a molecular function	biological process	1.22381	3	4	0.019756	0.065574	1203	0.0597294	0.0407797	0.0189497
17	GO:0065009	regulation of a molecular function	biological process	1.22381	3	4	0.019756	0.068966	1204	0.0597294	0.0408136	0.0189158
5	GO:0051641	cellular localization	biological process	1.21794	3	10	0.043243	0.097087	1205	0.0605427	0.0408475	0.0196953
23	GO:0030695	GTPase regulator activity	molecular function	1.21782	3	3	0.016408	0.071429	1206	0.0605593	0.0408814	0.019678
26	GO:0005829	cytosol	cellular component	1.21771	5	3	0.021382	0.085714	1207	0.0605742	0.0409153	0.019659
0	GO:0043412	biopolymer modification	biological process	1.21707	5	209	0.075628	0.106633	1208	0.0606634	0.0409492	0.0197143
26	GO:0009966	regulation of signal transduction	biological process	1.21526	4	3	0.021	0.085714	1209	0.0609168	0.0409831	0.0199337
2	GO:0012505	endomembrane system	cellular component	1.21388	4	6	0.019708	0.055556	1210	0.0611107	0.0410169	0.0200937
21	GO:0007267	cell-cell signaling	biological process	1.21313	4	4	0.025735	0.088889	1211	0.0612173	0.0410508	0.0201664
18	GO:0008610	lipid biosynthetic process	biological process	1.21308	4	3	0.012055	0.052632	1212	0.0612232	0.0410847	0.0201385
24	GO:0051674	localization of cell	biological process	1.21274	3	3	0.019517	0.075	1213	0.0612719	0.0411186	0.0201532
24	GO:0006928	cell motility	biological process	1.21274	3	3	0.019517	0.075	1214	0.0612719	0.0411525	0.0201193
18	GO:0043169	cation binding	molecular function	1.21131	4	17	0.154317	0.298246	1215	0.0614745	0.0411864	0.0202881
31	GO:0046872	metal ion binding	molecular function	1.21099	4	8	0.166276	0.363636	1216	0.0615197	0.0412203	0.0202993
15	GO:0016192	vesicle-mediated transport	biological process	1.20945	4	4	0.02143	0.065574	1217	0.0617381	0.0412542	0.0204838
15	GO:0006355	regulation of transcription, DNA-dependent	biological process	1.20933	7	11	0.096054	0.180328	1218	0.0617543	0.0412881	0.0204661
9	GO:0006950	response to stress	biological process	1.20828	3	8	0.040756	0.1	1219	0.0619042	0.041322	0.0205821
12	GO:0005622	intracellular	cellular component	1.20782	3	27	0.387611	0.415385	1220	0.0619702	0.0413559	0.0206143
26	GO:0046907	intracellular transport	biological process	1.20775	5	4	0.035063	0.114286	1221	0.0619796	0.0413898	0.0205898
2	GO:0016043	cellular component organization and biogenesis	biological process	1.20687	3	24	0.121741	0.222222	1222	0.0621048	0.0414237	0.020681
12	GO:0044425	membrane part	cellular component	1.20535	3	23	0.203157	0.353846	1223	0.0623232	0.0414576	0.0208656
17	GO:0003779	actin binding	molecular function	1.20523	5	3	0.011911	0.051724	1224	0.0623409	0.0414915	0.0208494
6	GO:0015031	protein transport	biological process	1.20355	4	8	0.032432	0.079208	1225	0.0625814	0.0415254	0.0210559
18	GO:0007165	signal transduction	biological process	1.20298	4	15	0.134944	0.263158	1226	0.062664	0.0415593	0.0211047
6	GO:0005102	receptor binding	molecular function	1.20207	4	8	0.032098	0.079208	1227	0.0627963	0.0415932	0.0212031
22	GO:0005102	receptor binding	molecular function	1.20062	4	4	0.032098	0.090909	1228	0.0630056	0.0416271	0.0213785
0	GO:0043687	post-translational protein modification	biological process	1.1979	7	171	0.061229	0.087245	1229	0.0634014	0.041661	0.0217404
10	GO:0005794	Golgi apparatus	cellular component	1.19761	5	4	0.01679	0.051282	1230	0.0634445	0.0416949	0.0217496
17	GO:0009607	response to biotic stimulus	biological process	1.19672	3	3	0.012246	0.051724	1231	0.0635745	0.0417288	0.0218457
15	GO:0006886	intracellular protein transport	biological process	1.19524	6	4	0.021669	0.065574	1232	0.0637909	0.0417627	0.0220282
21	GO:0065008	regulation of biological quality	biological process	1.19417	3	4	0.026118	0.088889	1233	0.063949	0.0417966	0.0221524
15	GO:0048519	negative regulation of biological process	biological process	1.19348	4	7	0.051471	0.114754	1234	0.0640497	0.0418305	0.0222192
24	GO:0007264	small GTPase mediated signal transduction	biological process	1.19247	6	3	0.0199	0.075	1235	0.0641993	0.0418644	0.0223348
32	GO:0005856	cytoskeleton	cellular component	1.19132	6	3	0.04487	0.166667	1236	0.0643696	0.0418983	0.0224713
13	GO:0009893	positive regulation of metabolic process	biological process	1.19016	4	4	0.020282	0.0625	1237	0.0645418	0.0419322	0.0226096
10	GO:0006519	amino acid and derivative metabolic process	biological process	1.18955	4	4	0.01569	0.051282	1238	0.0646328	0.0419661	0.0226667
18	GO:0016023	cytoplasmic membrane-bound vesicle	cellular component	1.18863	6	3	0.012055	0.052632	1239	0.064769	0.042	0.022769
5	GO:0005783	endoplasmic reticulum	cellular component	1.18845	5	8	0.031332	0.07767	1240	0.064796	0.0420339	0.0227621
21	GO:0043412	biopolymer modification	biological process	1.18515	5	8	0.075628	0.177778	1241	0.0652911	0.0420678	0.0232233
18	GO:0044425	membrane part	cellular component	1.18339	3	21	0.203157	0.368421	1242	0.0655555	0.0421017	0.0234538
11	GO:0006950	response to stress	biological process	1.18279	3	7	0.040756	0.1	1243	0.0656464	0.0421356	0.0235108
25	GO:0045184	establishment of protein localization	biological process	1.18246	3	4	0.034394	0.108108	1244	0.0656966	0.0421695	0.0235271
25	GO:0016265	death	biological process	1.18246	3	4	0.034394	0.108108	1245	0.0656966	0.0422034	0.0234932
25	GO:0008219	cell death	biological process	1.18246	4	4	0.034394	0.108108	1246	0.0656966	0.0422373	0.0234593
27	GO:0048731	system development	biological process	1.18194	4	6	0.080985	0.2	1247	0.0657747	0.0422712	0.0235035
27	GO:0007267	cell-cell signaling	biological process	1.18144	4	3	0.025735	0.1	1248	0.0658511	0.0423051	0.023546
20	GO:0005743	mitochondrial inner membrane	cellular component	1.18046	6	3	0.01215	0.054545	1249	0.0659992	0.042339	0.0236603
27	GO:0045449	regulation of transcription	biological process	1.1804	6	7	0.102081	0.233333	1250	0.0660081	0.0423729	0.0236352
31	GO:0005634	nucleus	cellular component	1.18007	6	8	0.179861	0.363636	1251	0.0660584	0.0424068	0.0236516
15	GO:0007242	intracellular signaling cascade	biological process	1.18005	5	8	0.062712	0.131148	1252	0.0660614	0.0424407	0.0236208
32	GO:0043232	intracellular non-membrane-bound organelle	cellular component	1.17922	5	4	0.075628	0.222222	1253	0.0661881	0.0424746	0.0237135
32	GO:0043228	non-membrane-bound organelle	cellular component	1.17922	3	4	0.075628	0.222222	1254	0.0661881	0.0425085	0.0236796
1	GO:0043687	post-translational protein modification	biological process	1.17901	7	15	0.061229	0.132743	1255	0.0662207	0.0425424	0.0236784
27	GO:0043687	post-translational protein modification	biological process	1.17812	7	5	0.061229	0.166667	1256	0.0663561	0.0425763	0.0237799
0	GO:0005886	plasma membrane	cellular component	1.17735	4	199	0.089117	0.101531	1257	0.0664736	0.0426102	0.0238634
21	GO:0007242	intracellular signaling cascade	biological process	1.17701	5	7	0.062712	0.155556	1258	0.0665258	0.0426441	0.0238817
4	GO:0009308	amine metabolic process	biological process	1.17621	4	6	0.019086	0.058252	1259	0.0666486	0.042678	0.0239706
3	GO:0003700	transcription factor activity	molecular function	1.17509	4	10	0.044104	0.09434	1260	0.0668204	0.0427119	0.0241085
27	GO:0007275	multicellular organismal development	biological process	1.17305	3	7	0.102464	0.233333	1261	0.0671353	0.0427458	0.0243895
18	GO:0016071	mRNA metabolic process	biological process	1.17276	6	3	0.012533	0.052632	1262	0.0671802	0.0427797	0.0244005
4	GO:0044248	cellular catabolic process	biological process	1.17208	4	7	0.023918	0.067961	1263	0.0672847	0.0428136	0.0244711
14	GO:0016740	transferase activity	molecular function	1.17138	3	11	0.085099	0.177419	1264	0.0673937	0.0428475	0.0245462
23	GO:0016462	pyrophosphatase activity	molecular function	1.1695	6	4	0.028223	0.095238	1265	0.0676863	0.0428814	0.024805
4	GO:0016740	transferase activity	molecular function	1.16895	3	18	0.085099	0.174757	1266	0.067772	0.0429153	0.0248567
3	GO:0031323	regulation of cellular metabolic process	biological process	1.16857	4	22	0.113227	0.207547	1267	0.0678307	0.0429492	0.0248815
32	GO:0009653	anatomical structure morphogenesis	biological process	1.16806	3	3	0.053576	0.166667	1268	0.0679113	0.0429831	0.0249282
17	GO:0044444	cytoplasmic part	cellular component	1.16625	4	14	0.137049	0.241379	1269	0.0681941	0.0430169	0.0251772
24	GO:0005667	transcription factor complex	cellular component	1.16597	7	3	0.019421	0.075	1270	0.0682387	0.0430508	0.0251879
20	GO:0005634	nucleus	cellular component	1.16559	6	19	0.179861	0.345455	1271	0.068298	0.0430847	0.0252133
4	GO:0019752	carboxylic acid metabolic process	biological process	1.16477	5	7	0.024013	0.067961	1272	0.0684272	0.0431186	0.0253086
12	GO:0006950	response to stress	biological process	1.16389	3	6	0.040756	0.092308	1273	0.0685668	0.0431525	0.0254143
31	GO:0043167	ion binding	molecular function	1.16275	3	8	0.169864	0.363636	1274	0.0687469	0.0431864	0.0255604
22	GO:0048522	positive regulation of cellular process	biological process	1.16168	4	5	0.043339	0.113636	1275	0.068916	0.0432203	0.0256957
4	GO:0006082	organic acid metabolic process	biological process	1.16113	4	7	0.024061	0.067961	1276	0.0690028	0.0432542	0.0257486
19	GO:0030695	GTPase regulator activity	molecular function	1.16099	3	3	0.016408	0.052632	1277	0.0690253	0.0432881	0.0257371
23	GO:0016818	hydrolase activity, acting on acid anhydrides, in phosphorus-containing anhydrides	molecular function	1.16092	5	4	0.028414	0.095238	1278	0.0690367	0.043322	0.0257147
4	GO:0016787	hydrolase activity	molecular function	1.15813	3	21	0.103181	0.203883	1279	0.0694808	0.0433559	0.0261249
25	GO:0046907	intracellular transport	biological process	1.15776	5	4	0.035063	0.108108	1280	0.0695412	0.0433898	0.0261513
23	GO:0016817	hydrolase activity, acting on acid anhydrides	molecular function	1.15666	4	4	0.02851	0.095238	1281	0.0697174	0.0434237	0.0262936
5	GO:0016462	pyrophosphatase activity	molecular function	1.156	6	7	0.028223	0.067961	1282	0.0698224	0.0434576	0.0263648
0	GO:0016020	membrane	cellular component	1.15554	3	599	0.255106	0.305612	1283	0.0698968	0.0434915	0.0264052
2	GO:0016020	membrane	cellular component	1.15291	3	29	0.255106	0.268519	1284	0.070322	0.0435254	0.0267965
1	GO:0016788	hydrolase activity, acting on ester bonds	molecular function	1.15219	4	8	0.030423	0.070796	1285	0.0704382	0.0435593	0.0268788
15	GO:0006351	transcription, DNA-dependent	biological process	1.15209	6	11	0.098206	0.180328	1286	0.070455	0.0435932	0.0268618
18	GO:0042127	regulation of cell proliferation	biological process	1.15189	4	4	0.020904	0.070175	1287	0.070488	0.0436271	0.0268609
20	GO:0019538	protein metabolic process	biological process	1.15185	4	17	0.146998	0.309091	1288	0.070493	0.043661	0.026832
25	GO:0003677	DNA binding	molecular function	1.14994	4	7	0.091031	0.189189	1289	0.0708047	0.0436949	0.0271098
19	GO:0005694	chromosome	cellular component	1.14892	6	3	0.016408	0.052632	1290	0.0709707	0.0437288	0.0272419
18	GO:0031988	membrane-bound vesicle	cellular component	1.14857	4	3	0.012533	0.052632	1291	0.0710282	0.0437627	0.0272655
15	GO:0032774	RNA biosynthetic process	biological process	1.14836	6	11	0.09835	0.180328	1292	0.0710629	0.0437966	0.0272663
18	GO:0007154	cell communication	biological process	1.14715	3	16	0.149151	0.280702	1293	0.0712599	0.0438305	0.0274294
16	GO:0009966	regulation of signal transduction	biological process	1.14613	4	4	0.021	0.065574	1294	0.0714274	0.0438644	0.027563
15	GO:0016773	phosphotransferase activity, alcohol group as acceptor	molecular function	1.14467	5	5	0.033389	0.081967	1295	0.0716683	0.0438983	0.02777
21	GO:0005525	GTP binding	molecular function	1.14423	6	3	0.015834	0.066667	1296	0.0717414	0.0439322	0.0278092
22	GO:0006259	DNA metabolic process	biological process	1.14401	5	4	0.030758	0.090909	1297	0.0717774	0.0439661	0.0278113
27	GO:0007154	cell communication	biological process	1.14391	3	9	0.149151	0.3	1298	0.0717943	0.044	0.0277943
5	GO:0016818	hydrolase activity, acting on acid anhydrides, in phosphorus-containing anhydrides	molecular function	1.1437	5	7	0.028414	0.067961	1299	0.0718289	0.0440339	0.027795
27	GO:0019219	regulation of nucleobase, nucleoside, nucleotide and nucleic acid metabolic process	biological process	1.14317	5	7	0.104042	0.233333	1300	0.0719162	0.0440678	0.0278484
0	GO:0044425	membrane part	cellular component	1.14306	3	473	0.203157	0.241327	1301	0.0719353	0.0441017	0.0278336
17	GO:0050789	regulation of biological process	biological process	1.14289	3	20	0.198134	0.344828	1302	0.0719623	0.0441356	0.0278267
2	GO:0031967	organelle envelope	cellular component	1.14284	5	6	0.020569	0.055556	1303	0.0719714	0.0441695	0.0278019
25	GO:0006886	intracellular protein transport	biological process	1.14264	6	3	0.021669	0.081081	1304	0.0720037	0.0442034	0.0278003
20	GO:0031967	organelle envelope	cellular component	1.14232	5	4	0.020569	0.072727	1305	0.0720576	0.0442373	0.0278203
16	GO:0031090	organelle membrane	cellular component	1.14153	4	5	0.03205	0.081967	1306	0.0721895	0.0442712	0.0279183
18	GO:0031410	cytoplasmic vesicle	cellular component	1.14079	5	3	0.012629	0.052632	1307	0.0723123	0.0443051	0.0280072
15	GO:0005737	cytoplasm	cellular component	1.14075	4	18	0.190768	0.295082	1308	0.0723181	0.044339	0.0279791
4	GO:0065003	macromolecular complex assembly	biological process	1.13941	6	6	0.019517	0.058252	1309	0.0725416	0.0443729	0.0281687
22	GO:0009892	negative regulation of metabolic process	biological process	1.13891	4	3	0.018895	0.068182	1310	0.0726251	0.0444068	0.0282184
5	GO:0016817	hydrolase activity, acting on acid anhydrides	molecular function	1.1376	4	7	0.02851	0.067961	1311	0.072845	0.0444407	0.0284044
18	GO:0005509	calcium ion binding	molecular function	1.13572	5	6	0.038747	0.105263	1312	0.0731604	0.0444746	0.0286858
14	GO:0048731	system development	biological process	1.13516	4	10	0.080985	0.16129	1313	0.0732546	0.0445085	0.0287461
20	GO:0019866	organelle inner membrane	cellular component	1.13308	5	3	0.012724	0.054545	1314	0.0736068	0.0445424	0.0290644
15	GO:0007166	cell surface receptor linked signal transduction	biological process	1.13227	5	8	0.064195	0.131148	1315	0.0737454	0.0445763	0.0291691
16	GO:0005515	protein binding	molecular function	1.13092	3	22	0.263382	0.360656	1316	0.073974	0.0446102	0.0293638
5	GO:0016020	membrane	cellular component	1.1309	3	42	0.255106	0.407767	1317	0.073977	0.0446441	0.029333
17	GO:0051246	regulation of protein metabolic process	biological process	1.13059	4	3	0.013059	0.051724	1318	0.0740309	0.044678	0.0293529
7	GO:0044238	primary metabolic process	biological process	1.13009	3	40	0.322315	0.487805	1319	0.0741157	0.0447119	0.0294038
9	GO:0006508	proteolysis	biological process	1.12973	6	7	0.035159	0.0875	1320	0.074177	0.0447458	0.0294312
15	GO:0015031	protein transport	biological process	1.12945	4	5	0.032432	0.081967	1321	0.0742243	0.0447797	0.0294446
0	GO:0043283	biopolymer metabolic process	biological process	1.12879	4	548	0.208323	0.279592	1322	0.0743384	0.0448136	0.0295248
21	GO:0031324	negative regulation of cellular metabolic process	biological process	1.12786	5	3	0.016886	0.066667	1323	0.0744967	0.0448475	0.0296492
29	GO:0007010	cytoskeleton organization and biogenesis	biological process	1.12643	5	3	0.024827	0.111111	1324	0.0747424	0.0448814	0.029861
27	GO:0048513	organ development	biological process	1.12583	4	5	0.063382	0.166667	1325	0.0748466	0.0449153	0.0299313
28	GO:0048513	organ development	biological process	1.12583	4	5	0.063382	0.178571	1326	0.0748466	0.0449492	0.0298974
3	GO:0043565	sequence-specific DNA binding	molecular function	1.12359	5	6	0.022243	0.056604	1327	0.0752326	0.0449831	0.0302495
21	GO:0019001	guanyl nucleotide binding	molecular function	1.12286	5	3	0.016168	0.066667	1328	0.07536	0.0450169	0.0303431
10	GO:0003723	RNA binding	molecular function	1.12278	4	6	0.029897	0.076923	1329	0.0753739	0.0450508	0.0303231
3	GO:0051649	establishment of cellular localization	biological process	1.12142	4	10	0.042382	0.09434	1330	0.0756094	0.0450847	0.0305247
21	GO:0016772	transferase activity, transferring phosphorus-containing groups	molecular function	1.1212	4	6	0.049127	0.133333	1331	0.0756484	0.0451186	0.0305298
22	GO:0044425	membrane part	cellular component	1.12088	3	13	0.203157	0.295455	1332	0.0757035	0.0451525	0.030551
3	GO:0045449	regulation of transcription	biological process	1.12076	6	20	0.102081	0.188679	1333	0.0757248	0.0451864	0.0305383
8	GO:0016788	hydrolase activity, acting on ester bonds	molecular function	1.11999	4	6	0.030423	0.073171	1334	0.0758592	0.0452203	0.0306388
15	GO:0003677	DNA binding	molecular function	1.1197	4	10	0.091031	0.163934	1335	0.0759104	0.0452542	0.0306561
11	GO:0016310	phosphorylation	biological process	1.11857	6	6	0.03382	0.085714	1336	0.0761078	0.0452881	0.0308196
29	GO:0006796	phosphate metabolic process	biological process	1.11633	5	4	0.040899	0.148148	1337	0.076501	0.045322	0.0311789
29	GO:0006793	phosphorus metabolic process	biological process	1.11633	4	4	0.040899	0.148148	1338	0.076501	0.0453559	0.031145
10	GO:0006629	lipid metabolic process	biological process	1.11597	4	6	0.030902	0.076923	1339	0.0765655	0.0453898	0.0311756
4	GO:0006091	generation of precursor metabolites and energy	biological process	1.11588	4	10	0.040086	0.097087	1340	0.0765815	0.0454237	0.0311578
16	GO:0006091	generation of precursor metabolites and energy	biological process	1.11393	4	6	0.040086	0.098361	1341	0.0769251	0.0454576	0.0314675
31	GO:0016070	RNA metabolic process	biological process	1.11031	5	6	0.118632	0.272727	1342	0.0775697	0.0454915	0.0320782
28	GO:0007166	cell surface receptor linked signal transduction	biological process	1.10674	5	5	0.064195	0.178571	1343	0.0782092	0.0455254	0.0326838
18	GO:0005578	proteinaceous extracellular matrix	cellular component	1.10668	3	3	0.013059	0.052632	1344	0.0782197	0.0455593	0.0326604
19	GO:0016874	ligase activity	molecular function	1.10591	3	3	0.017316	0.052632	1345	0.078359	0.0455932	0.0327658
25	GO:0008104	protein localization	biological process	1.10364	4	4	0.036594	0.108108	1346	0.0787693	0.0456271	0.0331422
18	GO:0031982	vesicle	cellular component	1.10298	3	3	0.013107	0.052632	1347	0.0788889	0.045661	0.0332279
12	GO:0048869	cellular developmental process	biological process	1.10215	3	11	0.097728	0.169231	1348	0.0790398	0.0456949	0.0333449
12	GO:0030154	cell differentiation	biological process	1.10215	4	11	0.097728	0.169231	1349	0.0790398	0.0457288	0.033311
27	GO:0006350	transcription	biological process	1.10187	5	7	0.10629	0.233333	1350	0.0790923	0.0457627	0.0333296
11	GO:0044429	mitochondrial part	cellular component	1.10174	5	4	0.017795	0.057143	1351	0.0791158	0.0457966	0.0333191
22	GO:0044459	plasma membrane part	cellular component	1.10063	4	6	0.069888	0.136364	1352	0.0793177	0.0458305	0.0334872
1	GO:0051649	establishment of cellular localization	biological process	1.09967	4	11	0.042382	0.097345	1353	0.0794932	0.0458644	0.0336288
4	GO:0050789	regulation of biological process	biological process	1.09904	3	23	0.198134	0.223301	1354	0.0796081	0.0458983	0.0337097
26	GO:0048518	positive regulation of biological process	biological process	1.09855	4	5	0.054245	0.142857	1355	0.0796987	0.0459322	0.0337665
28	GO:0006366	transcription from RNA polymerase II promoter	biological process	1.09851	7	3	0.027888	0.107143	1356	0.0797054	0.0459661	0.0337393
12	GO:0006952	defense response	biological process	1.09748	3	4	0.022865	0.061538	1357	0.0798943	0.046	0.0338943
16	GO:0006629	lipid metabolic process	biological process	1.09736	4	5	0.030902	0.081967	1358	0.0799181	0.0460339	0.0338842
9	GO:0004872	receptor activity	molecular function	1.09719	3	12	0.069218	0.15	1359	0.0799494	0.0460678	0.0338816
19	GO:0044428	nuclear part	cellular component	1.09496	5	6	0.052045	0.105263	1360	0.0803598	0.0461017	0.0342581
32	GO:0000166	nucleotide binding	molecular function	1.09342	3	4	0.093997	0.222222	1361	0.0806457	0.0461356	0.0345101
8	GO:0006886	intracellular protein transport	biological process	1.09333	6	5	0.021669	0.060976	1362	0.0806622	0.0461695	0.0344927
7	GO:0044430	cytoskeletal part	cellular component	1.09302	5	6	0.02894	0.073171	1363	0.0807189	0.0462034	0.0345155
14	GO:0007186	G-protein coupled receptor protein signaling pathway	biological process	1.09289	6	5	0.030997	0.080645	1364	0.0807445	0.0462373	0.0345072
17	GO:0007186	G-protein coupled receptor protein signaling pathway	biological process	1.09289	6	5	0.030997	0.086207	1365	0.0807445	0.0462712	0.0344733
18	GO:0007186	G-protein coupled receptor protein signaling pathway	biological process	1.09289	6	5	0.030997	0.087719	1366	0.0807445	0.0463051	0.0344394
9	GO:0007154	cell communication	biological process	1.09172	3	21	0.149151	0.2625	1367	0.080962	0.046339	0.034623
16	GO:0044444	cytoplasmic part	cellular component	1.09094	4	14	0.137049	0.229508	1368	0.0811075	0.0463729	0.0347346
29	GO:0044255	cellular lipid metabolic process	biological process	1.08969	4	3	0.025735	0.111111	1369	0.0813415	0.0464068	0.0349347
11	GO:0043229	intracellular organelle	cellular component	1.08745	4	23	0.314088	0.328571	1370	0.0817612	0.0464407	0.0353205
6	GO:0045184	establishment of protein localization	biological process	1.08693	3	8	0.034394	0.079208	1371	0.0818597	0.0464746	0.0353851
18	GO:0006950	response to stress	biological process	1.08675	3	6	0.040756	0.105263	1372	0.0818927	0.0465085	0.0353842
3	GO:0016787	hydrolase activity	molecular function	1.08462	3	19	0.103181	0.179245	1373	0.0822964	0.0465424	0.0357541
13	GO:0050794	regulation of cellular process	biological process	1.08371	3	18	0.176321	0.28125	1374	0.0824679	0.0465763	0.0358916
25	GO:0042981	regulation of apoptosis	biological process	1.08353	6	3	0.022961	0.081081	1375	0.0825029	0.0466102	0.0358927
12	GO:0007166	cell surface receptor linked signal transduction	biological process	1.08342	5	8	0.064195	0.123077	1376	0.0825243	0.0466441	0.0358803
1	GO:0050790	regulation of catalytic activity	biological process	1.08175	4	6	0.018751	0.053097	1377	0.0828423	0.046678	0.0361643
29	GO:0044238	primary metabolic process	biological process	1.08087	3	9	0.322315	0.333333	1378	0.0830093	0.0467119	0.0362975
21	GO:0005615	extracellular space	cellular component	1.07856	3	9	0.092753	0.2	1379	0.0834532	0.0467458	0.0367074
2	GO:0006996	organelle organization and biogenesis	biological process	1.07823	4	12	0.053432	0.111111	1380	0.0835168	0.0467797	0.0367372
23	GO:0031090	organelle membrane	cellular component	1.07731	4	4	0.03205	0.095238	1381	0.0836939	0.0468136	0.0368804
12	GO:0007165	signal transduction	biological process	1.07631	4	14	0.134944	0.215385	1382	0.0838865	0.0468475	0.037039
12	GO:0043227	membrane-bound organelle	cellular component	1.07542	3	18	0.275963	0.276923	1383	0.0840574	0.0468814	0.0371761
18	GO:0044444	cytoplasmic part	cellular component	1.07332	4	15	0.137049	0.263158	1384	0.0844666	0.0469153	0.0375513
26	GO:0006412	translation	biological process	1.07107	5	3	0.024157	0.085714	1385	0.0849042	0.0469492	0.037955
25	GO:0043067	regulation of programmed cell death	biological process	1.07097	5	3	0.023248	0.081081	1386	0.0849237	0.0469831	0.0379407
25	GO:0009887	organ morphogenesis	biological process	1.07097	5	3	0.023248	0.081081	1387	0.0849237	0.0470169	0.0379068
12	GO:0043231	intracellular membrane-bound organelle	cellular component	1.07004	5	18	0.275676	0.276923	1388	0.0851069	0.0470508	0.0380561
4	GO:0031967	organelle envelope	cellular component	1.06934	5	6	0.020569	0.058252	1389	0.0852431	0.0470847	0.0381583
15	GO:0016310	phosphorylation	biological process	1.06873	6	5	0.03382	0.081967	1390	0.0853623	0.0471186	0.0382436
21	GO:0006950	response to stress	biological process	1.06863	3	5	0.040756	0.111111	1391	0.0853819	0.0471525	0.0382294
28	GO:0005615	extracellular space	cellular component	1.06819	3	6	0.092753	0.214286	1392	0.0854687	0.0471864	0.0382822
20	GO:0031966	mitochondrial membrane	cellular component	1.06691	5	3	0.013585	0.054545	1393	0.0857213	0.0472203	0.038501
11	GO:0043687	post-translational protein modification	biological process	1.0664	7	9	0.061229	0.128571	1394	0.0858231	0.0472542	0.0385688
26	GO:0006464	protein modification	biological process	1.06615	6	6	0.07271	0.171429	1395	0.0858723	0.0472881	0.0385841
20	GO:0006118	electron transport	biological process	1.06463	5	4	0.020569	0.072727	1396	0.0861728	0.047322	0.0388507
22	GO:0005886	plasma membrane	cellular component	1.06446	4	7	0.089117	0.159091	1397	0.0862061	0.0473559	0.0388502
14	GO:0022607	cellular component assembly	biological process	1.06402	5	4	0.022435	0.064516	1398	0.0862945	0.0473898	0.0389046
22	GO:0043412	biopolymer modification	biological process	1.06323	5	7	0.075628	0.159091	1399	0.0864502	0.0474237	0.0390265
0	GO:0006810	transport	biological process	1.06277	3	273	0.116862	0.139286	1400	0.0865434	0.0474576	0.0390858
24	GO:0003676	nucleic acid binding	molecular function	1.06276	3	11	0.147812	0.275	1401	0.0865438	0.0474915	0.0390523
18	GO:0048519	negative regulation of biological process	biological process	1.06264	4	7	0.051471	0.122807	1402	0.0865681	0.0475254	0.0390427
30	GO:0008283	cell proliferation	biological process	1.06248	3	3	0.031858	0.115385	1403	0.0866014	0.0475593	0.0390421
4	GO:0006807	nitrogen compound metabolic process	biological process	1.06206	3	6	0.020474	0.058252	1404	0.0866834	0.0475932	0.0390902
13	GO:0006464	protein modification	biological process	1.0596	6	9	0.07271	0.140625	1405	0.0871776	0.0476271	0.0395505
7	GO:0009056	catabolic process	biological process	1.05953	3	6	0.029419	0.073171	1406	0.0871913	0.047661	0.0395303
18	GO:0007155	cell adhesion	biological process	1.05359	3	5	0.031858	0.087719	1407	0.0883922	0.0476949	0.0406973
13	GO:0044459	plasma membrane part	cellular component	1.05301	4	8	0.069888	0.125	1408	0.0885091	0.0477288	0.0407803
28	GO:0006468	protein amino acid phosphorylation	biological process	1.05257	7	3	0.02918	0.107143	1409	0.0886001	0.0477627	0.0408373
1	GO:0051641	cellular localization	biological process	1.05223	3	11	0.043243	0.097345	1410	0.0886688	0.0477966	0.0408722
4	GO:0044267	cellular protein metabolic process	biological process	1.052	5	27	0.140397	0.262136	1411	0.0887158	0.0478305	0.0408853
20	GO:0044267	cellular protein metabolic process	biological process	1.05094	5	16	0.140397	0.290909	1412	0.0889318	0.0478644	0.0410674
27	GO:0005622	intracellular	cellular component	1.04958	3	16	0.387611	0.533333	1413	0.0892121	0.0478983	0.0413138
29	GO:0005622	intracellular	cellular component	1.04958	3	16	0.387611	0.592593	1414	0.0892121	0.0479322	0.0412799
5	GO:0009887	organ morphogenesis	biological process	1.04912	5	6	0.023248	0.058252	1415	0.0893055	0.0479661	0.0413394
25	GO:0033036	macromolecule localization	biological process	1.04793	3	4	0.038268	0.108108	1416	0.0895517	0.048	0.0415517
4	GO:0006259	DNA metabolic process	biological process	1.04754	5	8	0.030758	0.07767	1417	0.089631	0.0480339	0.0415971
6	GO:0006508	proteolysis	biological process	1.04452	6	8	0.035159	0.079208	1418	0.0902562	0.0480678	0.0421884
20	GO:0051246	regulation of protein metabolic process	biological process	1.04405	4	3	0.013059	0.054545	1419	0.0903539	0.0481017	0.0422522
0	GO:0031224	intrinsic to membrane	cellular component	1.04322	4	429	0.184119	0.218878	1420	0.0905268	0.0481356	0.0423912
17	GO:0006952	defense response	biological process	1.0408	3	4	0.022865	0.068966	1421	0.0910326	0.0481695	0.0428631
9	GO:0006952	defense response	biological process	1.03964	3	5	0.022865	0.0625	1422	0.0912778	0.0482034	0.0430744
23	GO:0015031	protein transport	biological process	1.03755	4	4	0.032432	0.095238	1423	0.0917179	0.0482373	0.0434806
30	GO:0016043	cellular component organization and biogenesis	biological process	1.03706	3	7	0.121741	0.269231	1424	0.0918216	0.0482712	0.0435504
30	GO:0006915	apoptosis	biological process	1.03702	6	3	0.032672	0.115385	1425	0.0918297	0.0483051	0.0435246
19	GO:0031323	regulation of cellular metabolic process	biological process	1.03638	4	10	0.113227	0.175439	1426	0.0919653	0.048339	0.0436263
17	GO:0042981	regulation of apoptosis	biological process	1.03573	6	4	0.022961	0.068966	1427	0.0921026	0.0483729	0.0437297
3	GO:0032774	RNA biosynthetic process	biological process	1.03391	6	19	0.09835	0.179245	1428	0.0924883	0.0484068	0.0440816
10	GO:0016874	ligase activity	molecular function	1.0324	3	4	0.017316	0.051282	1429	0.0928113	0.0484407	0.0443707
7	GO:0000166	nucleotide binding	molecular function	1.032	3	15	0.093997	0.182927	1430	0.092896	0.0484746	0.0444214
11	GO:0065003	macromolecular complex assembly	biological process	1.03188	6	4	0.019517	0.057143	1431	0.0929212	0.0485085	0.0444128
2	GO:0044237	cellular metabolic process	biological process	1.03001	3	55	0.334226	0.509259	1432	0.0933239	0.0485424	0.0447816
18	GO:0004674	protein serine/threonine kinase activity	molecular function	1.02954	7	4	0.022626	0.070175	1433	0.0934245	0.0485763	0.0448483
11	GO:0016740	transferase activity	molecular function	1.02904	3	11	0.085099	0.157143	1434	0.0935315	0.0486102	0.0449214
11	GO:0044267	cellular protein metabolic process	biological process	1.02851	5	17	0.140397	0.242857	1435	0.0936455	0.0486441	0.0450015
13	GO:0005887	integral to plasma membrane	cellular component	1.02624	6	6	0.047501	0.09375	1436	0.094138	0.048678	0.04546
11	GO:0042221	response to chemical stimulus	biological process	1.02598	3	4	0.019613	0.057143	1437	0.0941944	0.0487119	0.0454825
3	GO:0019222	regulation of metabolic process	biological process	1.02416	3	22	0.117627	0.207547	1438	0.0945884	0.0487458	0.0458427
17	GO:0016021	integral to membrane	cellular component	1.02397	5	17	0.183449	0.293103	1439	0.0946296	0.0487797	0.0458499
30	GO:0012501	programmed cell death	biological process	1.02387	5	3	0.033102	0.115385	1440	0.0946525	0.0488136	0.0458389
2	GO:0005975	carbohydrate metabolic process	biological process	1.02291	4	6	0.021717	0.055556	1441	0.0948619	0.0488475	0.0460145
21	GO:0050790	regulation of catalytic activity	biological process	1.02241	4	3	0.018751	0.066667	1442	0.0949706	0.0488814	0.0460892
14	GO:0009887	organ morphogenesis	biological process	1.02068	5	4	0.023248	0.064516	1443	0.0953494	0.0489153	0.0464342
17	GO:0043067	regulation of programmed cell death	biological process	1.02068	5	4	0.023248	0.068966	1444	0.0953494	0.0489492	0.0464003
14	GO:0043232	intracellular non-membrane-bound organelle	cellular component	1.01956	5	9	0.075628	0.145161	1445	0.0955958	0.0489831	0.0466128
14	GO:0043228	non-membrane-bound organelle	cellular component	1.01956	3	9	0.075628	0.145161	1446	0.0955958	0.0490169	0.0465789
26	GO:0006950	response to stress	biological process	1.01813	3	4	0.040756	0.114286	1447	0.0959116	0.0490508	0.0468607
31	GO:0006139	nucleobase, nucleoside, nucleotide and nucleic acid metabolic process	biological process	1.01758	4	7	0.156518	0.318182	1448	0.0960338	0.0490847	0.046949
18	GO:0048513	organ development	biological process	1.01656	4	8	0.063382	0.140351	1449	0.0962585	0.0491186	0.0471398
12	GO:0031967	organelle envelope	cellular component	1.01636	5	4	0.020569	0.061538	1450	0.0963024	0.0491525	0.0471498
11	GO:0007242	intracellular signaling cascade	biological process	1.01629	5	9	0.062712	0.128571	1451	0.0963175	0.0491864	0.047131
23	GO:0016043	cellular component organization and biogenesis	biological process	1.01613	3	10	0.121741	0.238095	1452	0.0963541	0.0492203	0.0471337
21	GO:0009892	negative regulation of metabolic process	biological process	1.01487	4	3	0.018895	0.066667	1453	0.0966347	0.0492542	0.0473804
18	GO:0005102	receptor binding	molecular function	1.01448	4	5	0.032098	0.087719	1454	0.0967199	0.0492881	0.0474318
10	GO:0006139	nucleobase, nucleoside, nucleotide and nucleic acid metabolic process	biological process	1.01433	4	20	0.156518	0.25641	1455	0.0967536	0.049322	0.0474315
19	GO:0044446	intracellular organelle part	cellular component	1.01364	4	11	0.124516	0.192982	1456	0.0969074	0.0493559	0.0475515
9	GO:0007165	signal transduction	biological process	1.01283	4	19	0.134944	0.2375	1457	0.097089	0.0493898	0.0476992
2	GO:0015031	protein transport	biological process	1.01219	4	8	0.032432	0.074074	1458	0.0972322	0.0494237	0.0478084
16	GO:0007399	nervous system development	biological process	1.01176	5	5	0.032815	0.081967	1459	0.0973283	0.0494576	0.0478706
17	GO:0031224	intrinsic to membrane	cellular component	1.01166	4	17	0.184119	0.293103	1460	0.0973507	0.0494915	0.0478592
20	GO:0044260	cellular macromolecule metabolic process	biological process	1.00941	4	16	0.142263	0.290909	1461	0.0978577	0.0495254	0.0483323
17	GO:0005506	iron ion binding	molecular function	1.0068	6	3	0.014494	0.051724	1462	0.0984453	0.0495593	0.048886
13	GO:0031226	intrinsic to plasma membrane	cellular component	1.00549	5	6	0.048122	0.09375	1463	0.0987436	0.0495932	0.0491504
21	GO:0009308	amine metabolic process	biological process	1.00492	4	3	0.019086	0.066667	1464	0.0988726	0.0496271	0.0492455
2	GO:0043234	protein complex	cellular component	1.00446	3	17	0.086439	0.157407	1465	0.0989781	0.049661	0.0493171
32	GO:0007242	intracellular signaling cascade	biological process	1.00374	5	3	0.062712	0.166667	1466	0.0991432	0.0496949	0.0494483
4	GO:0017111	nucleoside-triphosphatase activity	molecular function	1.00298	7	7	0.026884	0.067961	1467	0.0993171	0.0497288	0.0495883
20	GO:0005740	mitochondrial envelope	cellular component	1.00272	6	3	0.014494	0.054545	1468	0.0993754	0.0497627	0.0496127
23	GO:0005829	cytosol	cellular component	1.00256	5	3	0.021382	0.071429	1469	0.0994134	0.0497966	0.0496168
26	GO:0043412	biopolymer modification	biological process	1.00139	5	6	0.075628	0.171429	1470	0.0996798	0.0498305	0.0498493
10	GO:0012505	endomembrane system	cellular component	0.999646	4	4	0.019708	0.051282	1471	0.100082	0.0498644	0.0502171
1	GO:0065009	regulation of a molecular function	biological process	0.999387	3	6	0.019756	0.053097	1472	0.100141	0.0498983	0.0502429
13	GO:0032989	cellular structure morphogenesis	biological process	0.998603	4	4	0.023679	0.0625	1473	0.100322	0.0499322	0.05039
2	GO:0033036	macromolecule localization	biological process	0.992988	3	9	0.038268	0.083333	1474	0.101628	0.0499661	0.0516616
23	GO:0048523	negative regulation of cellular process	biological process	0.992883	4	5	0.047118	0.119048	1475	0.101652	0.05	0.0516523
