# Supplementary material for: Uncovering a Macrophage Transcriptional Program by Integrating Evidence from Motif Scanning and Expression Dynamics
Source: PLoS Comput Biol. 2008 Mar 21;4(3):e1000021. doi: 10.1371/journal.pcbi.1000021 (PMC2265556; doi:10.1371/journal.pcbi.1000021)
Supplement: Table S11 — Transcription factor binding site (TFBS) motif position-weight matrices, threshold scores, and number of matches for promoter TFBS motif searching. This spreadsheet contains the results from scanning the promoters of all genes in the reference set and in each co-expressed cluster, for transcription factor binding site motifs from TRANSFAC (see Materials and Methods, Promoter Scanning). Column 1 contains the TRANSFAC matrix name. Column 2 contains the minimum MotifLocator match score required for the given PWM to be identified as matching the sequence at a given chromosomal location. Column 3 contains the number of matches within the set of 7,492 reference promoter sequences. Columns 4–35 contain the number of matches for the PWM for each of the 32 co-expressed gene clusters. Section 2 contains the P values of the enrichments of the PWM matches within each of the 32 clusters (see Materials and Methods, Promoter Scanning). Row 2 indicates the number of genes whose promoters were scanned, for each cluster. The number of matches for each motif within each of the clusters is shown in a second section of the spreadsheet, starting at row 154). (0.15 MB XLS) [file pcbi.1000021.s029.xls]

## Sheet: Sheet1
	Thresh	Exp Genes	C1	C2	C3	C4	C5	C6	C7	C8	C9	C10	C11	C12	C13	C14	C15	C16	C17	C18	C19	C20	C21	C22	C23	C24	C25	C26	C27	C28	C29	C30	C31	C32
Number scanned:		7492	98	99	102	99	86	87	74	69	73	74	64	56	54	56	50	50	50	49	49	48	39	33	35	34	25	31	24	26	25	25	12	17
AHR_01	0.854487	1955	23	31	27	31	22	26	19	15	16	22	24	11	12	13	12	13	9	14	16	17	4	9	12	4	6	7	5	8	5	4	6	5
AHR_Q5	0.982749	2332	25	36	24	34	30	15	19	19	14	30	23	11	17	15	13	14	10	11	17	18	9	11	13	10	9	10	9	8	4	5	2	5
AHRARNT_01	0.933117	2171	24	41	36	33	24	19	22	14	20	30	21	13	11	14	14	15	11	14	18	15	9	8	13	11	7	11	11	6	3	6	4	4
AHRARNT_02	0.855715	2096	24	34	32	31	28	13	22	14	13	25	25	12	17	12	11	13	12	10	19	14	8	10	14	9	10	8	9	7	5	5	5	5
AHRHIF_Q6	1.00166	2523	32	39	33	42	31	22	20	22	22	35	20	20	16	14	16	19	13	11	18	20	9	13	17	13	7	8	9	7	6	3	4	7
AML_Q6	0.944867	1652	25	28	26	27	22	23	19	16	14	22	9	12	9	12	8	9	17	6	12	11	8	9	7	9	7	7	9	6	6	7	0	5
AP1_01	0.929733	1661	20	22	20	12	20	13	16	19	22	14	16	12	14	10	12	16	5	12	17	13	11	8	7	10	8	13	3	10	5	3	2	5
AP1_C	0.973717	1347	10	11	13	19	14	10	14	18	17	15	12	13	12	8	8	13	8	5	10	12	11	8	5	10	8	6	2	8	2	6	1	6
AP1_Q2	0.96366	1711	18	20	16	24	16	12	16	17	17	19	19	10	10	11	13	15	7	10	13	12	11	10	9	8	9	8	2	8	3	3	3	4
AP1_Q2_01	0.952901	1942	19	29	30	25	21	15	18	15	18	15	29	11	15	12	18	22	8	8	13	12	12	7	5	11	8	13	9	12	3	4	1	5
AP1_Q4	0.963437	1687	14	19	20	28	15	12	18	14	20	18	19	12	9	10	14	18	8	8	14	15	9	10	9	9	8	10	6	9	3	3	3	4
AP1_Q4_01	0.976185	1550	9	20	25	20	17	11	13	19	17	14	13	13	16	9	9	14	9	7	10	11	8	10	9	10	6	8	2	6	3	4	2	4
AP1_Q6	0.962628	1860	14	21	21	22	24	12	20	13	22	18	20	12	14	13	17	14	4	9	14	15	9	12	8	12	11	13	5	6	3	3	4	6
AP1_Q6_01	0.975232	1694	14	21	23	24	18	10	17	17	16	17	17	12	16	12	11	16	5	12	10	14	7	11	8	11	10	10	6	4	6	5	2	6
AP1FJ_Q2	0.965729	1924	18	21	27	21	26	14	17	11	26	23	21	12	12	13	13	15	7	11	15	16	9	11	7	11	10	11	9	5	6	4	4	5
ATF1_Q6	0.931539	1851	22	19	27	25	16	20	13	18	15	26	17	11	13	10	14	12	14	8	9	13	5	6	6	10	6	10	10	8	5	5	5	4
ATF3_Q6	0.926467	1613	25	24	23	23	23	16	8	17	15	17	15	10	11	14	12	12	11	7	16	15	6	5	14	9	3	12	7	9	7	4	1	1
CEBP_01	0.966704	1635	20	23	23	17	21	13	15	21	9	15	10	15	8	10	10	8	8	10	11	13	4	6	5	11	9	14	6	4	12	1	0	2
CEBP_C	0.929242	1533	17	20	19	17	16	22	15	14	13	19	21	9	4	13	10	16	9	9	11	11	7	8	7	6	5	4	9	8	4	6	1	3
CEBP_Q2	0.946319	1759	17	20	22	34	20	13	16	19	16	23	13	12	10	8	12	16	8	7	12	11	11	7	8	11	5	12	3	6	6	5	3	2
CEBP_Q2_01	0.958321	1645	16	18	22	18	19	17	17	17	13	15	15	12	17	12	13	9	13	6	10	12	8	8	5	14	9	9	5	5	3	5	3	4
CEBP_Q3	0.96458	1751	27	27	27	21	15	19	10	21	15	15	22	16	14	14	9	12	5	9	14	13	7	10	10	10	6	9	5	6	2	5	1	2
CEBPA_01	0.947362	1791	25	20	24	21	21	14	13	21	20	13	17	16	15	9	2	13	12	8	11	17	8	9	9	11	4	9	2	9	6	5	1	3
CEBPB_01	0.963201	1563	14	14	15	14	15	17	19	10	15	17	15	13	17	12	12	12	13	6	12	14	7	7	13	8	7	7	4	6	2	5	1	6
CEBPB_02	0.954668	1842	14	21	23	20	28	13	16	15	18	18	21	18	13	10	12	11	8	7	10	12	7	12	7	14	6	10	6	5	1	7	3	5
CEBPDELTA_Q6	0.962832	1670	24	17	25	22	20	20	13	18	12	19	18	8	14	16	10	9	11	11	11	11	9	9	7	9	8	7	10	5	6	3	5	1
CEBPGAMMA_Q6	0.967923	1503	40	16	16	21	19	15	12	11	14	23	12	6	14	9	15	7	11	12	7	12	10	10	5	8	5	5	3	9	7	7	4	2
CHOP_01	0.928599	1632	21	15	20	21	22	21	14	11	15	11	21	17	12	13	8	9	10	12	16	12	9	6	13	10	6	9	1	4	7	3	1	2
CREB_Q3	1.03882	1700	16	13	27	22	14	17	15	11	14	25	19	11	13	6	10	16	9	7	9	13	9	8	7	7	9	6	12	4	7	0	1	3
CREBATF_Q6	0.975052	2186	27	26	27	30	24	22	21	12	21	27	23	13	15	15	14	20	12	6	15	22	4	8	9	7	9	10	14	6	10	2	3	5
CREBP1CJUN_01	0.955948	1897	24	25	21	28	22	19	18	17	25	21	16	10	12	16	16	18	11	9	10	20	11	9	8	6	7	14	13	4	9	3	2	1
CREL_01	0.961045	1803	18	26	18	27	13	20	24	16	17	17	19	13	20	12	21	11	13	11	15	16	15	10	8	12	13	8	8	13	8	4	5	5
DR1_Q3	0.907412	1519	18	23	12	16	13	20	15	9	20	13	12	15	8	11	10	14	9	9	9	8	8	4	2	4	3	9	4	6	2	7	4	5
DR3_Q4	0.926151	1718	15	26	19	22	29	26	17	17	14	18	14	10	8	13	10	10	11	12	13	15	8	12	9	10	9	10	6	9	5	4	3	8
DR4_Q2	0.910445	2020	22	34	35	37	30	23	15	11	18	16	20	15	11	19	12	16	13	14	13	16	4	7	12	11	7	13	7	8	3	8	3	3
E12_Q6	0.962923	1420	21	18	22	13	14	12	13	19	13	13	12	14	6	13	13	9	7	7	11	8	7	5	12	8	6	6	2	7	5	6	0	2
E2A_Q2	0.953612	1759	21	28	29	19	15	22	20	17	15	15	12	7	10	9	15	9	12	8	15	11	8	6	8	11	6	7	4	4	5	8	2	3
E2A_Q6	0.983001	1546	17	15	20	27	21	14	12	16	20	17	13	10	8	9	14	11	8	7	14	8	8	5	9	5	3	5	3	7	7	4	3	5
E2F_01	0.838165	1905	26	30	34	32	24	19	20	18	17	19	15	12	16	16	14	20	12	13	11	13	10	8	5	10	3	4	7	14	7	3	2	4
E2F_02	0.904928	2196	43	46	43	27	31	17	21	19	16	19	19	9	13	17	12	14	8	8	18	19	13	9	11	8	4	10	9	6	4	3	4	1
E2F_03	0.943953	2417	39	47	44	39	41	15	17	19	16	22	21	16	16	20	14	19	14	10	21	24	15	6	19	14	7	9	10	6	5	3	3	5
E2F_Q2	1.05503	2409	28	45	46	38	35	17	21	16	18	29	20	14	12	17	12	20	15	10	19	22	14	5	11	15	9	10	11	8	5	5	6	4
E2F_Q3_01	0.975681	2422	40	43	49	36	33	20	19	18	13	24	19	15	10	19	12	12	16	11	16	22	12	7	19	14	5	13	12	8	5	5	6	4
E2F_Q4_01	0.968798	2446	40	44	46	33	37	18	20	18	13	25	23	12	13	22	11	14	16	11	19	21	10	8	19	12	4	12	13	9	4	5	5	5
E2F_Q6_01	0.965399	2620	37	43	54	37	40	20	21	17	18	26	24	18	16	21	12	16	19	13	18	21	10	8	20	13	6	14	10	9	6	5	5	6
E2F1_Q4	0.98037	2176	42	37	46	32	30	20	26	20	13	22	13	11	15	15	11	14	13	11	18	15	8	11	15	6	4	9	8	5	6	2	3	4
E2F1_Q4_01	0.974797	2395	40	45	49	34	33	18	20	20	13	25	20	14	9	20	11	13	15	11	18	21	11	7	21	14	5	10	12	8	5	5	5	4
E2F1_Q6	0.995122	2462	38	42	44	32	34	21	24	22	15	26	19	13	10	21	12	18	16	7	18	21	10	10	17	11	9	7	12	9	6	6	5	4
E2F1_Q6_01	0.975684	2463	46	45	47	39	45	22	21	19	14	23	20	17	15	22	8	16	14	11	17	19	10	9	17	11	7	10	9	7	5	4	6	4
EBOX_Q6_01	0.959862	1876	20	27	28	21	29	17	22	17	18	19	14	14	15	14	11	16	11	8	11	11	11	12	7	6	9	12	4	7	11	5	2	4
EGR_Q6	0.981525	2320	31	37	35	36	30	26	19	15	27	23	15	10	14	14	17	13	17	13	15	13	10	9	11	12	10	8	13	12	10	9	3	6
EGR1_01	0.910998	2164	32	31	21	27	15	25	12	13	21	22	14	12	13	21	12	12	16	17	19	11	7	7	13	11	10	9	13	10	7	4	3	4
EGR2_01	0.908128	1948	24	31	26	22	25	25	16	17	15	18	13	10	13	12	8	12	9	15	14	10	10	5	4	13	6	10	8	10	11	5	3	3
ELF1_Q6	0.965757	1630	19	18	15	14	13	15	23	15	18	17	21	10	14	9	13	15	10	13	14	7	12	8	7	7	3	8	3	6	5	7	1	4
ERR1_Q2	0.945388	1601	16	22	29	20	16	21	15	10	19	14	15	9	8	10	8	11	14	13	8	13	5	6	8	8	4	8	7	2	3	4	5	5
ETS_Q4	0.946964	2412	31	25	39	23	23	15	20	13	28	18	16	16	16	6	18	15	9	9	21	10	14	15	10	5	5	11	8	8	9	6	4	4
ETS_Q6	0.983849	2234	28	27	24	24	13	25	22	16	24	19	19	22	17	12	13	14	21	15	21	13	12	11	10	4	8	6	7	7	3	4	3	3
FOXM1_01	0.982995	1489	22	16	18	41	17	15	12	16	17	16	17	9	16	13	10	10	10	6	11	8	6	9	13	4	4	4	5	2	6	4	5	3
FOXO3_01	0.933139	1544	20	24	26	31	18	16	11	20	11	19	15	9	20	10	9	10	8	10	9	9	4	7	4	8	4	7	5	9	6	2	3	4
FOXP1_01	0.851633	1928	30	26	31	31	17	25	19	16	13	22	11	9	13	17	10	11	9	14	10	12	9	7	6	13	10	8	10	7	6	6	5	6
FXR_IR1_Q6	0.887213	1456	16	20	21	18	10	19	12	15	17	14	11	9	5	10	9	15	12	9	10	9	7	4	4	2	8	6	4	7	1	5	2	3
FXR_Q3	0.887229	1510	20	15	19	21	18	19	16	9	9	17	16	9	13	9	10	10	15	11	9	8	5	7	6	8	7	6	6	5	8	5	3	3
GABP_B	0.936954	2400	29	39	36	29	25	25	21	16	21	21	16	18	16	10	17	16	11	13	18	18	12	10	12	10	13	5	6	6	9	4	6	2
GR_Q6	0.90915	1688	27	14	17	20	16	18	18	11	18	18	12	11	10	16	15	12	10	8	10	15	9	7	10	6	4	7	5	6	7	6	1	3
GR_Q6_01	0.989503	1414	21	18	22	19	20	19	19	12	18	25	10	12	11	7	6	8	12	8	8	6	9	6	8	8	4	5	5	3	7	4	3	2
GRE_C	0.908426	1412	20	16	15	18	14	11	14	12	13	16	16	9	5	8	8	9	12	12	7	8	12	8	7	6	8	4	3	3	5	6	2	4
HIF1_Q3	0.924304	2292	23	32	30	26	30	14	18	21	19	27	25	16	15	19	16	16	10	8	16	20	10	9	15	14	9	13	11	10	7	6	4	9
HIF1_Q5	0.953696	2169	25	37	23	23	30	19	14	26	21	25	24	11	14	13	16	19	13	9	16	20	6	8	16	11	7	9	11	11	6	6	4	9
HMGIY_Q3	0.953211	1607	22	21	26	16	19	18	16	13	17	14	13	19	12	10	10	9	7	13	12	10	13	5	13	6	9	5	5	5	8	4	3	4
HMGIY_Q6	0.992811	2197	30	25	39	24	29	21	16	18	21	28	16	8	18	18	17	13	12	11	16	13	9	8	8	7	12	9	12	14	7	8	4	5
HOXA4_Q2	0.993422	1517	23	16	17	25	11	17	12	16	16	16	8	11	11	9	6	5	9	8	13	11	7	3	6	7	4	4	5	2	9	6	5	4
IK1_01	0.938533	1653	18	20	19	21	19	18	21	20	19	12	14	13	10	12	17	14	11	9	12	12	12	4	9	7	9	3	1	5	5	6	5	5
IK2_01	0.969345	1930	27	24	22	26	26	23	20	15	14	17	15	11	16	14	15	15	8	11	20	16	9	6	14	12	3	9	6	5	4	4	6	3
IK3_01	0.944738	1456	12	19	22	21	9	17	17	17	17	12	12	20	13	11	8	12	7	8	10	8	12	4	9	6	3	6	4	6	3	8	2	1
IRF_Q6	0.937258	1722	25	21	28	18	13	35	13	21	18	6	22	15	27	9	12	10	11	16	8	9	7	5	11	7	9	4	2	4	4	8	3	2
IRF_Q6_01	0.961769	1699	31	17	24	22	11	29	15	20	17	15	15	12	31	10	11	9	13	18	11	7	7	9	11	4	10	7	3	6	5	6	3	2
IRF1_01	0.899261	1719	33	20	20	21	21	26	20	18	21	14	13	13	15	8	15	15	8	13	11	8	10	4	14	10	4	10	2	6	4	10	3	4
IRF1_Q6	0.991375	1732	21	28	23	16	12	31	14	21	17	16	19	16	21	13	14	10	12	12	12	7	12	7	9	9	8	6	7	0	7	6	3	2
IRF2_01	0.841583	1715	26	21	19	23	12	26	22	20	19	18	13	16	25	11	13	13	9	12	6	8	9	4	12	6	7	10	5	6	5	6	1	1
KROX_Q6	0.937518	2163	29	30	27	31	29	25	12	13	29	24	17	8	16	17	13	15	19	12	22	10	12	9	10	13	7	10	14	9	9	7	5	3
LMO2COM_01	0.958124	1497	16	16	15	16	22	15	18	18	13	10	11	8	6	12	13	11	6	7	9	8	6	6	8	7	8	5	5	5	5	8	2	3
LMO2COM_02	0.979985	1678	24	18	22	14	25	16	20	9	12	15	16	12	10	12	10	10	11	11	14	7	15	7	7	7	5	6	1	4	5	6	3	4
LXR_DR4_Q3	0.84814	1903	28	38	34	27	17	22	19	20	10	17	11	13	9	11	16	14	12	7	8	8	10	8	12	4	5	8	6	4	9	4	2	0
LXR_Q3	0.863219	1679	25	24	26	23	17	20	17	14	14	16	14	11	9	12	10	14	15	12	11	11	8	5	11	6	7	10	6	7	4	4	1	2
LYF1_01	0.975125	1470	25	19	13	22	15	11	19	18	17	12	11	11	10	13	9	11	14	7	12	8	13	6	7	6	4	9	4	7	2	6	0	5
MAF_Q6_01	0.944156	1631	21	20	14	24	26	20	17	22	17	7	15	7	11	10	10	11	13	10	7	12	9	5	8	12	9	7	3	4	4	7	1	1
MEF2_01	0.802195	1635	26	19	23	22	19	22	19	18	12	18	14	13	18	14	13	13	10	4	12	9	7	10	7	7	7	4	5	6	2	2	3	6
MEF2_02	0.897166	1569	25	20	15	23	18	20	14	16	13	14	11	12	10	14	7	8	8	15	10	14	8	8	4	12	5	5	4	10	7	7	5	7
MEF2_03	0.896033	1510	15	14	19	24	15	20	13	14	13	18	8	9	16	15	2	12	5	14	8	12	8	12	7	11	6	8	1	8	7	5	7	4
MEF2_04	0.83559	1590	21	16	16	30	16	16	15	13	20	14	8	9	16	10	8	16	6	11	9	9	6	8	10	12	10	7	3	7	9	5	5	6
MEF2_Q6_01	0.963312	1490	32	21	15	18	14	20	15	17	8	17	11	4	13	16	7	10	8	10	14	11	6	7	1	10	7	8	6	5	5	4	3	6
MMEF2_Q6	0.952377	1537	27	22	24	25	13	17	16	13	11	20	11	10	8	12	10	11	12	10	10	11	7	9	4	9	7	7	4	5	8	2	5	3
MTF1_Q4	0.918608	1661	18	22	21	17	24	22	12	13	13	14	13	7	10	17	10	14	13	9	15	14	8	2	9	8	5	7	5	8	3	7	1	3
MYC_Q2	1.0124	1880	24	33	30	18	28	21	24	16	26	20	16	13	17	16	15	14	14	9	12	13	11	11	7	6	12	14	3	7	8	3	4	6
MYCMAX_01	0.874712	1785	24	34	32	18	28	16	21	12	21	17	17	12	17	15	14	14	14	9	12	13	10	8	6	6	10	11	1	6	9	5	2	6
MYCMAX_02	0.964504	1858	26	29	29	16	30	14	18	16	21	25	15	8	21	16	12	20	14	13	12	14	7	9	4	8	9	8	4	6	8	6	4	4
MYCMAX_03	0.921328	1849	25	34	33	19	28	17	20	19	19	19	15	11	14	16	12	14	14	7	13	14	8	11	5	8	9	10	4	8	7	5	3	4
MYCMAX_B	0.99531	2461	33	38	32	44	41	19	20	19	22	35	25	10	15	17	13	22	10	12	21	25	13	8	14	15	8	8	11	10	6	4	3	7
MYOD_Q6_01	0.906668	1744	22	28	22	23	21	20	14	21	13	19	10	14	13	8	14	17	13	11	11	12	8	5	15	11	8	4	4	9	5	5	3	8
NF1_Q6	0.91719	2132	24	32	47	30	31	26	21	15	17	19	14	13	16	17	9	13	17	15	19	15	12	10	11	5	4	9	10	8	7	3	5	7
NFAT_Q4_01	0.971196	1678	25	24	23	22	16	13	17	12	16	13	17	14	13	12	17	16	18	11	9	9	3	11	10	5	5	10	8	6	6	3	0	2
NFAT_Q6	0.963013	1497	14	25	24	22	18	9	13	14	11	16	11	10	12	11	10	15	9	11	8	11	7	3	8	7	7	5	5	9	7	6	0	4
NFKAPPAB_01	0.945636	1533	15	18	17	22	8	18	10	12	19	8	21	13	18	18	14	6	16	8	12	10	15	9	4	15	11	5	6	15	8	4	1	3
NFKB_C	0.903174	1454	13	21	19	13	11	20	12	15	19	14	16	15	15	19	17	9	12	11	6	6	9	8	1	13	11	4	6	14	5	5	2	4
NFKB_Q6	0.934508	1563	17	14	11	14	22	21	14	17	19	17	13	14	15	16	15	12	18	9	8	3	11	8	3	13	13	7	7	12	5	8	0	4
NFKB_Q6_01	0.908382	1802	25	24	20	28	16	17	20	16	13	15	18	16	22	12	14	7	10	11	14	14	16	5	8	16	13	10	6	16	5	7	2	4
NFY_Q6	0.961183	1888	47	32	49	31	23	26	21	17	16	24	17	16	13	14	7	9	7	12	14	11	8	11	5	7	7	7	7	6	5	6	3	6
NFY_Q6_01	0.95328	2079	48	32	55	36	22	22	28	19	16	29	19	22	12	10	10	12	10	11	16	13	11	6	11	10	7	5	8	5	6	4	3	10
NRF2_Q4	0.936353	1485	20	20	18	18	19	20	11	16	18	15	11	15	11	17	14	11	15	5	12	11	8	7	7	11	6	7	6	3	6	5	1	4
NRSE_B	0.804354	1564	15	19	30	25	17	13	14	14	6	12	10	9	16	6	9	10	11	8	3	14	9	4	6	4	4	8	3	2	4	9	1	5
OCT_C	0.921611	1501	13	13	13	20	17	15	24	11	20	17	15	12	11	8	11	14	10	13	9	7	4	5	8	11	6	9	3	3	5	3	2	4
OCT_Q6	0.952719	1429	14	17	18	19	18	16	14	17	15	19	18	9	15	11	8	13	12	16	8	6	7	5	11	8	5	4	4	3	5	6	2	5
P53_01	0.727687	1738	16	23	26	23	24	14	21	8	16	17	18	11	8	9	12	13	13	8	8	9	11	10	6	7	9	6	4	6	3	6	3	4
P53_02	0.970435	1659	20	18	25	23	18	14	16	19	18	13	12	17	12	11	12	10	7	12	10	14	8	5	6	8	6	8	4	3	4	9	3	6
P53_DECAMER_Q2	0.971027	2061	25	37	30	32	20	21	20	14	15	18	10	14	15	18	18	14	10	13	10	15	10	5	9	7	8	9	5	6	7	6	5	7
PEBP_Q6	0.932049	1757	19	27	23	22	18	22	20	18	16	22	13	14	14	16	13	14	12	11	12	11	8	9	9	8	4	13	12	4	5	8	5	6
PPAR_DR1_Q2	0.934303	1526	14	21	21	20	19	23	19	14	18	15	11	11	12	11	7	12	10	12	6	10	10	6	2	5	4	8	3	6	4	8	4	5
PPARA_02	0.88036	1484	17	17	21	18	26	21	15	11	19	17	18	8	9	13	9	12	6	3	9	8	12	6	4	7	6	9	11	6	6	3	2	4
PPARG_01	0.807555	1586	16	19	23	18	19	21	13	11	16	17	14	15	11	12	11	14	12	12	10	12	7	6	3	5	3	9	6	5	6	5	5	5
PPARG_02	0.812307	1544	18	23	25	26	22	17	12	19	11	22	12	13	16	13	11	3	13	16	12	12	11	6	13	5	4	4	1	3	4	2	2	2
PPARG_03	0.88524	1588	19	28	19	18	23	14	19	12	18	13	13	12	12	8	12	12	7	13	15	13	6	7	11	7	6	9	4	7	3	5	0	6
PR_Q2	0.978866	1491	20	15	19	26	23	11	17	9	19	16	14	7	14	9	8	10	13	13	16	13	7	9	11	6	6	6	2	7	6	5	2	2
PU1_Q6	0.984918	1691	20	21	21	15	19	17	24	17	20	12	10	14	14	10	14	13	13	15	15	10	10	8	4	6	6	3	6	4	4	2	1	6
PXR_Q2	0.973077	1611	19	16	29	23	19	22	19	14	16	13	14	9	16	12	16	12	13	11	7	15	8	4	7	5	2	5	5	4	1	2	6	1
RFX_Q6	0.989089	2013	21	28	27	26	33	16	17	16	16	18	11	14	7	13	6	20	7	12	18	16	9	11	5	5	4	7	11	11	6	7	4	6
SMAD_Q6	0.993189	2078	26	30	27	27	26	23	22	12	18	20	17	13	15	16	17	13	13	12	8	17	12	9	8	8	11	11	7	8	5	10	4	7
SMAD_Q6_01	0.960727	1617	20	17	23	19	17	18	13	7	14	15	11	12	12	10	13	12	11	9	15	8	6	8	9	7	3	6	10	3	6	6	3	6
SP1_Q2_01	0.980418	2311	30	37	36	26	29	25	14	20	21	24	20	12	19	17	14	15	16	11	22	9	14	7	9	15	6	11	9	13	6	8	4	5
SP1_Q6	0.963851	2483	33	36	37	36	32	28	23	22	23	30	18	11	17	21	18	20	17	12	21	13	13	5	11	13	7	8	11	9	8	6	6	7
SP1_Q6_01	0.97189	2450	34	36	39	27	32	29	17	18	22	29	19	12	19	17	16	15	19	9	21	10	14	9	9	15	5	12	9	12	8	7	5	5
SREBP_Q3	0.962182	1592	23	25	20	22	22	14	22	11	13	13	16	11	12	14	8	8	9	10	14	12	7	14	12	9	4	8	6	7	9	8	2	2
STAT_01	0.971464	1733	22	22	24	21	20	20	19	21	19	14	15	15	12	12	11	8	13	9	9	12	12	10	10	5	11	5	5	5	5	7	5	1
STAT_Q6	0.958686	1891	27	27	33	20	15	23	21	14	23	19	16	15	11	9	13	11	10	9	15	12	14	10	11	8	7	10	7	6	8	4	2	4
STAT1_01	0.823118	2186	30	30	38	28	21	26	24	17	18	21	21	18	13	15	15	14	12	11	13	17	10	19	10	10	9	8	7	8	4	4	6	5
STAT1_02	0.984656	2687	34	37	29	26	30	27	17	21	18	22	22	19	9	16	16	16	16	6	14	17	10	12	13	13	9	7	9	4	6	7	3	4
STAT1_03	1.00439	2213	28	29	42	21	25	26	17	11	16	21	19	15	14	14	7	13	11	7	11	14	10	6	12	9	5	8	7	9	7	4	3	5
STAT3_01	0.807481	2052	25	27	34	28	15	27	21	16	18	24	20	14	14	14	17	11	13	10	11	13	9	12	11	7	12	9	8	10	5	6	4	2
STAT3_02	1.02491	2678	32	36	39	38	37	31	25	15	19	21	23	12	13	16	13	20	12	16	25	19	11	10	15	10	8	6	10	1	7	3	2	4
STAT4_01	1.00026	1992	27	28	31	25	20	23	13	11	12	21	16	15	18	15	13	11	11	10	13	9	8	7	8	6	5	6	8	3	7	5	1	4
STAT5A_01	0.93556	1637	22	16	26	17	15	19	18	21	15	18	17	12	11	12	14	11	9	7	8	11	10	6	14	11	7	6	9	8	5	6	2	5
STAT5A_02	0.87398	1929	25	23	31	27	21	19	21	15	12	20	18	13	11	14	15	13	7	11	9	15	12	13	8	6	6	5	7	8	4	5	4	2
STAT5A_03	1.00629	1960	25	22	26	24	26	18	24	15	10	20	18	13	13	15	11	9	9	5	12	16	13	5	13	12	6	9	9	6	6	3	1	5
STAT5A_04	1.01173	2241	31	36	35	22	29	21	15	13	15	18	24	15	19	16	6	13	8	8	14	12	12	8	11	9	2	11	9	5	8	6	3	4
T3R_Q6	0.974542	1755	26	24	23	24	29	17	20	13	12	15	11	18	10	13	9	15	16	12	18	7	8	11	10	5	5	6	6	10	5	8	1	3
TGIF_01	0.9614	1399	16	24	25	32	14	19	11	17	15	12	14	13	18	11	11	8	11	13	10	10	9	9	9	11	7	12	6	3	3	3	1	2
TST1_01	0.971719	1821	21	24	28	22	26	25	18	13	17	19	16	11	10	12	17	19	7	17	17	12	9	9	9	5	5	2	3	8	11	8	5	1
USF_Q6_01	0.949345	1998	25	33	30	22	27	17	18	16	18	22	16	8	12	13	12	14	16	9	15	12	5	10	6	12	5	10	4	5	12	4	2	5
USF2_Q6	1.0237	2811	19	41	39	40	41	26	21	23	31	31	28	13	25	23	19	23	19	18	19	24	10	17	14	14	9	13	13	11	11	9	5	7
ZF5_01	1.03453	2459	29	44	37	40	36	19	23	16	16	24	24	13	15	18	14	19	18	14	27	20	19	8	14	12	5	9	9	10	7	5	3	5
ZF5_B	0.967999	2419	33	37	33	35	32	13	12	11	15	27	24	13	13	17	16	20	11	14	22	23	18	8	14	15	6	8	12	9	5	6	5	7
AHR_01			0.758725	0.14162	0.503473	0.14162	0.584666	0.242923	0.577364	0.832544	0.828634	0.275581	0.0291037	0.898601	0.787216	0.735818	0.684299	0.56021	0.934104	0.398595	0.186313	0.0975039	0.996218	0.504843	0.179065	0.98827	0.668614	0.735938	0.790226	0.362682	0.820629	0.922978	0.0654965	0.46799
AHR_Q5			0.908277	0.153064	0.964895	0.275868	0.258498	0.998975	0.874877	0.779624	0.992603	0.0536612	0.239624	0.981281	0.528881	0.800589	0.825506	0.732372	0.972609	0.933125	0.343763	0.209783	0.899437	0.456436	0.273648	0.648492	0.368953	0.513254	0.317173	0.589093	0.974625	0.927604	0.926982	0.649723
AHRARNT_01			0.864698	0.00518653	0.0973168	0.196436	0.627296	0.947978	0.487089	0.96226	0.660397	0.021276	0.289825	0.86601	0.943728	0.787808	0.613658	0.489884	0.896657	0.579001	0.148714	0.416951	0.839275	0.782981	0.187637	0.393663	0.617634	0.268057	0.0590646	0.808797	0.988321	0.775227	0.47581	0.771806
AHRARNT_02			0.811603	0.0970961	0.252366	0.260673	0.201419	0.998715	0.410874	0.945033	0.984508	0.161275	0.0354965	0.89615	0.329477	0.89615	0.866316	0.674212	0.781491	0.914241	0.0661321	0.481426	0.891842	0.447433	0.083876	0.641429	0.1328	0.672055	0.204819	0.62111	0.869507	0.869507	0.224712	0.538815
AHRHIF_Q6			0.622745	0.135056	0.648143	0.0420118	0.358103	0.964996	0.911892	0.667419	0.776821	0.0101064	0.703529	0.422069	0.779112	0.938957	0.65076	0.304818	0.905994	0.969293	0.375498	0.153443	0.946322	0.299475	0.0481092	0.345289	0.789417	0.86998	0.419529	0.82502	0.895038	0.996868	0.61681	0.337083
AML_Q6			0.235767	0.0858515	0.23152	0.12828	0.249266	0.192431	0.26407	0.456271	0.765562	0.0754234	0.961413	0.597143	0.871389	0.597143	0.889768	0.80406	0.0349552	0.973682	0.393516	0.498703	0.65349	0.293628	0.67978	0.327462	0.304675	0.54177	0.0626549	0.526076	0.484112	0.304675	1	0.314508
AP1_01			0.701596	0.534758	0.769576	0.996607	0.445689	0.965947	0.591046	0.174489	0.0696553	0.790632	0.33758	0.605514	0.299984	0.826031	0.431572	0.0698847	0.992628	0.401469	0.0302547	0.252701	0.231603	0.453825	0.685834	0.204595	0.170819	0.0106774	0.926537	0.0445306	0.679523	0.938638	0.781958	0.318941
AP1_C			0.988759	0.978214	0.940499	0.416458	0.702956	0.963981	0.463601	0.0590414	0.15072	0.3479	0.487023	0.194791	0.254905	0.813382	0.69904	0.100771	0.69904	0.954983	0.384325	0.140354	0.0776312	0.230923	0.780064	0.0706507	0.065376	0.493422	0.946461	0.0801555	0.954575	0.286366	0.907477	0.0689316
AP1_Q2			0.883491	0.770282	0.972179	0.407178	0.858632	0.988003	0.643511	0.405915	0.509148	0.321048	0.124157	0.854403	0.820551	0.763456	0.347818	0.149023	0.958527	0.710742	0.318799	0.414793	0.264193	0.203573	0.4055	0.5283	0.0954141	0.413923	0.984035	0.226432	0.947167	0.947167	0.539759	0.56663
AP1_Q2_01			0.949064	0.252898	0.240308	0.599129	0.665441	0.97995	0.666706	0.824296	0.641709	0.896594	0.000591554	0.893391	0.428321	0.82114	0.0740572	0.0041126	0.967186	0.961327	0.51578	0.612803	0.297874	0.789991	0.968626	0.248641	0.310676	0.037802	0.14427	0.0203741	0.974495	0.920218	0.972773	0.461368
AP1_Q4			0.985305	0.820011	0.794144	0.105498	0.899743	0.985718	0.398312	0.716338	0.192393	0.398312	0.1116	0.629296	0.887444	0.841244	0.219363	0.0207575	0.903534	0.890942	0.196117	0.103045	0.529058	0.190872	0.387702	0.352065	0.182165	0.139609	0.463251	0.109711	0.943212	0.943212	0.52901	0.554058
AP1_Q4_01			0.999367	0.588001	0.199491	0.588001	0.626583	0.981907	0.78833	0.106014	0.334106	0.691793	0.579481	0.370162	0.0763154	0.847259	0.734075	0.135521	0.734075	0.906007	0.576145	0.40652	0.574355	0.126636	0.289341	0.147885	0.417154	0.303214	0.972313	0.45763	0.915337	0.791183	0.744373	0.479901
AP1_Q6			0.996425	0.829888	0.86834	0.761572	0.289836	0.9962	0.372564	0.905848	0.177953	0.584782	0.147302	0.768534	0.477683	0.66047	0.0925726	0.351866	0.999472	0.891183	0.321132	0.19128	0.660159	0.0941105	0.669695	0.113993	0.0280343	0.0270663	0.747619	0.655739	0.966742	0.966742	0.345798	0.229196
AP1_Q6_01			0.986073	0.66939	0.545019	0.386093	0.686671	0.997524	0.515779	0.3883	0.60217	0.515779	0.265793	0.63559	0.141952	0.63559	0.596322	0.0810318	0.993914	0.430776	0.697756	0.178245	0.811258	0.105542	0.551975	0.125633	0.0384828	0.142533	0.46768	0.871371	0.511331	0.698022	0.792278	0.166396
AP1FJ_Q2			0.966642	0.874306	0.465063	0.874306	0.196737	0.988632	0.744481	0.981471	0.037714	0.17411	0.122733	0.810366	0.766748	0.712357	0.533596	0.288761	0.985266	0.748132	0.259719	0.146767	0.703696	0.2061	0.832345	0.238296	0.0829453	0.148014	0.137954	0.836054	0.651357	0.916262	0.372354	0.452185
ATF1_Q6			0.73484	0.922167	0.375457	0.488468	0.929565	0.685313	0.94594	0.440487	0.83223	0.0284652	0.41167	0.85094	0.595273	0.915434	0.344449	0.600443	0.344449	0.94284	0.88761	0.40452	0.978854	0.86011	0.896089	0.321104	0.609015	0.216952	0.0505688	0.30206	0.776882	0.776882	0.151467	0.636753
ATF3_Q6			0.198151	0.289822	0.439235	0.377344	0.146862	0.799764	0.994954	0.30694	0.627003	0.425766	0.402383	0.795266	0.635409	0.310526	0.388271	0.388271	0.523393	0.927128	0.0468902	0.0752502	0.874068	0.868369	0.0101409	0.300619	0.929349	0.0221591	0.245409	0.0873321	0.282173	0.818718	0.945623	0.983863
CEBP_01			0.672283	0.405005	0.468104	0.897195	0.317896	0.959872	0.671929	0.059423	0.987413	0.671929	0.917353	0.225529	0.927386	0.809802	0.676966	0.882543	0.882543	0.650284	0.513746	0.233959	0.982069	0.757445	0.906852	0.103188	0.0752059	0.00315021	0.430243	0.850848	0.003316	0.997901	1	0.912817
CEBP_C			0.8135	0.566035	0.715608	0.8264	0.707278	0.161065	0.562865	0.562305	0.756789	0.164773	0.0137594	0.837399	0.997785	0.354094	0.588612	0.0368128	0.721057	0.697217	0.420021	0.391231	0.712879	0.359153	0.594107	0.723438	0.601979	0.904229	0.0410576	0.144598	0.783255	0.405965	0.936038	0.706959
CEBP_Q2			0.9449	0.813146	0.712855	0.00899911	0.561623	0.982259	0.690836	0.251393	0.668213	0.081774	0.769231	0.691577	0.847722	0.969098	0.52013	0.106423	0.927505	0.961296	0.488674	0.592547	0.297065	0.686146	0.599865	0.153518	0.732532	0.0416545	0.944468	0.594934	0.552689	0.732532	0.560953	0.934471
CEBP_Q2_01			0.934502	0.85039	0.577095	0.85039	0.530396	0.746839	0.461383	0.338455	0.842208	0.681862	0.435213	0.590586	0.0668806	0.590586	0.293165	0.799707	0.293165	0.972765	0.658581	0.357799	0.6483	0.441932	0.909851	0.00903471	0.0776867	0.225198	0.632168	0.70577	0.935667	0.670324	0.509974	0.531725
CEBP_Q3			0.192299	0.208636	0.261407	0.731621	0.92836	0.673371	0.988347	0.107728	0.757836	0.776816	0.0298045	0.21888	0.378482	0.437304	0.858634	0.512968	0.995657	0.841558	0.239232	0.32194	0.83957	0.225618	0.29005	0.257164	0.54766	0.287808	0.692272	0.589928	0.98899	0.728425	0.95912	0.933231
CEBPA_01			0.391878	0.838515	0.574265	0.770982	0.497267	0.971931	0.926609	0.129138	0.280713	0.926609	0.353814	0.248481	0.298275	0.943418	0.999981	0.416998	0.548543	0.926962	0.648984	0.0482104	0.747865	0.38866	0.465178	0.168438	0.88174	0.312872	0.987965	0.146607	0.572612	0.748561	0.962413	0.810265
CEBPB_01			0.963854	0.967471	0.956702	0.967471	0.81991	0.661616	0.187533	0.932839	0.573052	0.370737	0.3519	0.382545	0.0439642	0.511309	0.343959	0.343959	0.230114	0.959726	0.316636	0.109646	0.733274	0.549065	0.0196811	0.416172	0.254171	0.476876	0.768914	0.466447	0.978283	0.620931	0.9398	0.123902
CEBPB_02			0.995824	0.815634	0.720427	0.873742	0.0577838	0.990189	0.764201	0.751568	0.539672	0.565927	0.0852235	0.123929	0.587295	0.912257	0.592795	0.716279	0.948802	0.973682	0.799483	0.529055	0.878056	0.0885882	0.793115	0.0242228	0.603641	0.212253	0.559498	0.803142	0.999148	0.419714	0.596553	0.41026
CEBPDELTA_Q6			0.336312	0.915477	0.33	0.54625	0.456426	0.479544	0.87073	0.263686	0.915362	0.280998	0.164083	0.952178	0.307588	0.164746	0.704825	0.814949	0.575119	0.545334	0.545334	0.514828	0.515409	0.305528	0.691823	0.340061	0.174704	0.55461	0.0261804	0.719564	0.495816	0.940256	0.106759	0.986329
CEBPGAMMA_Q6			1.80542e-06	0.866191	0.89453	0.426478	0.359079	0.783914	0.835342	0.844054	0.621672	0.0160338	0.652996	0.979528	0.179757	0.818872	0.0614753	0.899226	0.420654	0.267626	0.8872	0.243352	0.243993	0.108025	0.859071	0.370678	0.582596	0.774334	0.887238	0.0599181	0.222043	0.222043	0.206924	0.883231
CHOP_01			0.574083	0.963037	0.740103	0.594735	0.230192	0.335651	0.76706	0.912008	0.646724	0.949579	0.0268987	0.0845754	0.522312	0.449126	0.88123	0.791448	0.674515	0.375931	0.051533	0.346768	0.484617	0.755731	0.0276249	0.188857	0.471051	0.217964	0.997279	0.84974	0.293069	0.933162	0.947696	0.912225
CREB_Q3			0.953474	0.994495	0.210016	0.584016	0.944944	0.796008	0.733583	0.936799	0.803447	0.0188351	0.118295	0.755402	0.45631	0.993598	0.72758	0.0831826	0.832132	0.949662	0.813312	0.28194	0.539429	0.482736	0.711309	0.680342	0.0922948	0.737373	0.00304857	0.873326	0.333034	1	0.954538	0.77745
CREBATF_Q6			0.675872	0.772414	0.760432	0.439849	0.642707	0.820999	0.604078	0.991836	0.575209	0.105117	0.145653	0.87289	0.640158	0.701142	0.625554	0.0655226	0.832216	0.998661	0.465903	0.0103824	0.998904	0.790255	0.732875	0.905977	0.290406	0.418272	0.00268994	0.814758	0.164843	0.997996	0.727179	0.58252
CREBP1CJUN_01			0.614027	0.545133	0.891021	0.281479	0.51935	0.807964	0.622642	0.598173	0.0550645	0.312034	0.571646	0.930255	0.747943	0.3344	0.17592	0.0608288	0.755118	0.904945	0.830576	0.00946763	0.397814	0.463804	0.69361	0.894529	0.453759	0.0127647	0.00233284	0.925356	0.158225	0.970468	0.847698	0.993054
CREL_01			0.92969	0.339817	0.953886	0.259519	0.985046	0.634369	0.0632216	0.614218	0.607136	0.631835	0.180212	0.61078	0.0223112	0.726696	0.00379016	0.686726	0.427531	0.658644	0.180479	0.0934862	0.0317499	0.255801	0.631049	0.0944443	0.00230386	0.478703	0.20093	0.00360394	0.237079	0.885263	0.138786	0.390351
DR1_Q3			0.720067	0.265669	0.991974	0.877062	0.912537	0.302122	0.547014	0.956983	0.0878287	0.762275	0.668516	0.147252	0.882566	0.600207	0.575775	0.119692	0.710053	0.685883	0.685883	0.785504	0.549011	0.925043	0.996493	0.935317	0.907613	0.159892	0.747193	0.436547	0.974667	0.23044	0.212649	0.25102
DR3_Q4			0.977284	0.246725	0.87867	0.606183	0.0142767	0.0801156	0.542105	0.413201	0.816523	0.431892	0.628185	0.858083	0.949866	0.532014	0.740717	0.740717	0.617108	0.452168	0.324508	0.116454	0.700439	0.0563972	0.410707	0.237272	0.0974337	0.152823	0.48283	0.120045	0.711065	0.858408	0.542876	0.0245359
DR4_Q2			0.871534	0.0628018	0.0604143	0.0146124	0.0640586	0.585083	0.927979	0.989708	0.713777	0.881221	0.258718	0.562878	0.897205	0.152041	0.731696	0.254847	0.614442	0.453218	0.581519	0.199797	0.997305	0.826255	0.212235	0.29555	0.529195	0.0507298	0.480339	0.40175	0.980324	0.354712	0.667783	0.876662
E12_Q6			0.301912	0.618834	0.284711	0.952444	0.777384	0.919751	0.666322	0.051778	0.645949	0.666322	0.567402	0.161028	0.958462	0.252821	0.137794	0.625429	0.861426	0.846804	0.31808	0.713667	0.628125	0.776966	0.0230656	0.309291	0.332366	0.549626	0.957573	0.209422	0.526998	0.332366	1	0.860558
E2A_Q2			0.721788	0.154807	0.142618	0.872738	0.931416	0.384634	0.273802	0.456116	0.764451	0.783167	0.852664	0.987311	0.847722	0.934718	0.176378	0.86249	0.52013	0.917103	0.155392	0.592547	0.727681	0.821311	0.599865	0.153518	0.552689	0.616105	0.849619	0.891308	0.732532	0.215463	0.811502	0.799164
E2A_Q6			0.824532	0.935362	0.64085	0.0678829	0.226735	0.884837	0.863322	0.34408	0.101244	0.352363	0.57534	0.746439	0.894584	0.84498	0.133411	0.460994	0.838535	0.904512	0.117199	0.802756	0.571114	0.840689	0.286592	0.859492	0.914372	0.796894	0.899368	0.279879	0.244895	0.789337	0.464131	0.263556
E2F_01			0.438803	0.157272	0.0444655	0.0732776	0.33615	0.814092	0.4191	0.495961	0.705818	0.525156	0.689079	0.798522	0.283649	0.34124	0.389501	0.0164318	0.6451	0.483931	0.735097	0.450339	0.549132	0.628092	0.963906	0.357435	0.971223	0.972874	0.41158	0.00179117	0.458708	0.971223	0.849613	0.662149
E2F_02			0.00143775	0.00020846	0.00363553	0.708501	0.105093	0.986263	0.613804	0.671256	0.939674	0.791838	0.520978	0.993008	0.841097	0.481894	0.837298	0.633402	0.990627	0.98845	0.161318	0.0818964	0.345676	0.66529	0.4542	0.82322	0.961364	0.424767	0.249894	0.818658	0.961364	0.989314	0.486209	0.997273
E2F_03			0.0688735	0.00107224	0.0132472	0.0793681	0.00196997	0.999515	0.970387	0.834514	0.981426	0.720094	0.509466	0.766708	0.708403	0.335472	0.78567	0.233495	0.78567	0.977286	0.0773093	0.00782851	0.251567	0.977603	0.00566566	0.175183	0.743767	0.712674	0.218129	0.890522	0.942451	0.995275	0.797808	0.686281
E2F_Q2			0.80789	0.00366825	0.00401444	0.110809	0.0578788	0.997102	0.793603	0.961591	0.936576	0.120504	0.608343	0.904592	0.960595	0.662082	0.920952	0.149379	0.678851	0.976442	0.198418	0.0324829	0.364119	0.99244	0.599736	0.0966298	0.412164	0.562499	0.113271	0.63247	0.941171	0.941171	0.154772	0.847162
E2F_Q3_01			0.0464702	0.012902	0.000639623	0.223254	0.138418	0.979226	0.914489	0.894826	0.998319	0.536272	0.717993	0.849674	0.992439	0.448259	0.92467	0.92467	0.572961	0.953077	0.534409	0.0344683	0.641336	0.944847	0.00581032	0.177399	0.943239	0.169504	0.0542213	0.639599	0.943239	0.943239	0.158016	0.850674
E2F_Q4_01			0.0536476	0.00899572	0.00553704	0.47981	0.0275197	0.995333	0.878355	0.904678	0.998597	0.460646	0.329338	0.977265	0.93574	0.178051	0.964885	0.802205	0.591932	0.957467	0.220121	0.0702196	0.867048	0.890931	0.00654943	0.433714	0.982469	0.293104	0.0237337	0.488306	0.982469	0.946897	0.348905	0.698271
E2F_Q6_01			0.314546	0.048832	0.000136498	0.341962	0.0173201	0.994559	0.907954	0.976128	0.978626	0.532097	0.379777	0.717756	0.833578	0.393408	0.965896	0.719147	0.376413	0.920876	0.450603	0.13036	0.921288	0.934129	0.00589553	0.4065	0.917272	0.157696	0.312022	0.58842	0.917272	0.967952	0.41577	0.579435
E2F1_Q4			0.00231432	0.0444616	0.000385233	0.267218	0.14045	0.917319	0.151337	0.55004	0.990641	0.49218	0.957975	0.960213	0.632042	0.693487	0.898473	0.617639	0.731773	0.882754	0.151185	0.420985	0.916199	0.354001	0.0563712	0.957274	0.958977	0.568341	0.394529	0.911681	0.777397	0.997911	0.723803	0.77361
E2F1_Q4_01			0.039313	0.00323902	0.000480233	0.340084	0.122885	0.993212	0.851473	0.743485	0.997945	0.410838	0.595936	0.8995	0.99663	0.318226	0.95641	0.856101	0.668645	0.947693	0.282254	0.0572496	0.746996	0.939896	0.000570938	0.165624	0.938875	0.553637	0.0500105	0.624727	0.938875	0.938875	0.329766	0.843311
E2F1_Q6			0.126471	0.0284123	0.0185253	0.583506	0.114159	0.971042	0.575213	0.613641	0.993139	0.379597	0.747882	0.957616	0.993953	0.271329	0.935242	0.367742	0.604429	0.999161	0.329938	0.0746994	0.872963	0.685124	0.0384054	0.589323	0.442275	0.92533	0.0609315	0.497675	0.87885	0.87885	0.354962	0.861107
E2F1_Q6_01			0.0024814	0.00582727	0.00354188	0.101026	0.000139637	0.951138	0.829104	0.859943	0.996974	0.671079	0.654855	0.70309	0.827393	0.187852	0.997915	0.605206	0.8115	0.960363	0.445814	0.199492	0.873327	0.806945	0.0385511	0.589971	0.764265	0.59619	0.386716	0.802061	0.949367	0.983432	0.168491	0.861361
EBOX_Q6_01			0.883337	0.339049	0.32082	0.841901	0.0437039	0.90877	0.209292	0.577222	0.575292	0.494338	0.764314	0.554251	0.370135	0.554251	0.740692	0.163985	0.740692	0.948542	0.714446	0.686572	0.38206	0.099206	0.810089	0.887744	0.15019	0.0647111	0.886208	0.486592	0.0297812	0.788014	0.842578	0.648633
EGR_Q6			0.481156	0.1018	0.262321	0.144887	0.248039	0.626569	0.868709	0.967277	0.160755	0.535494	0.928769	0.991358	0.828963	0.868618	0.371066	0.819206	0.371066	0.794526	0.575182	0.76752	0.813309	0.736761	0.540044	0.351642	0.219802	0.790513	0.0150678	0.0745235	0.219802	0.362304	0.769867	0.437767
EGR1_01			0.234597	0.330889	0.97856	0.675565	0.995157	0.553075	0.996317	0.979956	0.553326	0.479957	0.919598	0.920286	0.824021	0.102144	0.820647	0.820647	0.363098	0.226102	0.0870687	0.859829	0.959933	0.880987	0.184269	0.388969	0.156637	0.560551	0.00808765	0.191984	0.613685	0.957485	0.719717	0.769264
EGR2_01			0.67165	0.13679	0.585112	0.83591	0.29373	0.316761	0.840544	0.647387	0.887417	0.672394	0.884229	0.944123	0.677151	0.824635	0.968078	0.678948	0.932221	0.277017	0.392764	0.837381	0.581558	0.954974	0.990311	0.0794037	0.664757	0.270511	0.270708	0.1123	0.0386818	0.817895	0.639865	0.858142
ELF1_Q6			0.752775	0.839068	0.972951	0.979971	0.953771	0.878518	0.0388855	0.548966	0.315068	0.444674	0.0265599	0.806563	0.27432	0.887732	0.281181	0.108946	0.672875	0.255348	0.161419	0.922643	0.122278	0.430779	0.664715	0.632411	0.932769	0.357395	0.919916	0.511488	0.661566	0.291916	0.947482	0.523655
ERR1_Q2			0.9151	0.457089	0.0549323	0.651351	0.773587	0.30148	0.637043	0.944803	0.200255	0.740071	0.390154	0.874156	0.916019	0.787025	0.866986	0.51231	0.164149	0.23401	0.8516	0.210448	0.941281	0.737553	0.480727	0.445156	0.813694	0.337506	0.239166	0.984565	0.926846	0.813694	0.0919912	0.28968
ETS_Q4			0.585664	0.947343	0.114426	0.981153	0.887107	0.999493	0.860864	0.995687	0.157056	0.946089	0.917491	0.76344	0.704797	0.999961	0.329928	0.681018	0.992197	0.990199	0.075827	0.971532	0.366164	0.0764837	0.734751	0.994328	0.941654	0.412269	0.528954	0.634121	0.413862	0.864225	0.573911	0.847978
ETS_Q6			0.644284	0.745236	0.936795	0.910629	0.999538	0.627709	0.550785	0.912868	0.323232	0.817984	0.556507	0.0818914	0.444997	0.940221	0.769592	0.662575	0.0444024	0.50547	0.0354339	0.711821	0.508609	0.391608	0.626949	0.996652	0.4802	0.935071	0.604162	0.696881	0.990676	0.965568	0.743016	0.920563
FOXM1_01			0.296844	0.856101	0.751562	6.57951e-07	0.553477	0.771082	0.825392	0.286969	0.272342	0.397731	0.119089	0.809725	0.0562061	0.313351	0.547809	0.547809	0.547809	0.943568	0.379729	0.765154	0.815646	0.19435	0.0132741	0.928105	0.761737	0.890398	0.534148	0.976718	0.377092	0.761737	0.0707414	0.686139
FOXO3_01			0.560175	0.216414	0.135619	0.0076874	0.513572	0.73641	0.919635	0.0613005	0.911083	0.172928	0.333126	0.843831	0.0038877	0.744877	0.729524	0.598593	0.837422	0.570698	0.705956	0.681113	0.973038	0.534708	0.949256	0.40171	0.788409	0.462811	0.569824	0.0693364	0.413204	0.976784	0.463193	0.476579
FOXP1_01			0.159555	0.490545	0.165785	0.123574	0.922127	0.296424	0.549354	0.729125	0.959148	0.251963	0.961708	0.970455	0.660953	0.25624	0.864264	0.775482	0.926596	0.376189	0.846507	0.601412	0.70631	0.782973	0.918391	0.0740296	0.0839363	0.564924	0.0647748	0.519427	0.653609	0.653609	0.172999	0.257416
FXR_IR1_Q6			0.817821	0.463394	0.422767	0.664148	0.98128	0.324306	0.800261	0.359348	0.240986	0.591688	0.723751	0.786887	0.987269	0.670372	0.657516	0.0483713	0.254474	0.632123	0.488527	0.605748	0.65642	0.9075	0.929888	0.994149	0.0951993	0.576512	0.713732	0.228729	0.995537	0.55144	0.708962	0.669915
FXR_Q3			0.515585	0.919513	0.689015	0.435721	0.471511	0.388328	0.421519	0.954775	0.971828	0.314291	0.204805	0.823325	0.283251	0.823325	0.567448	0.567448	0.0636233	0.3989	0.678475	0.77953	0.917514	0.508694	0.735897	0.375953	0.225701	0.615542	0.351215	0.624474	0.112657	0.587156	0.447186	0.696192
GABP_B			0.733189	0.0722897	0.270509	0.754902	0.758541	0.780286	0.787261	0.959818	0.764161	0.787261	0.913307	0.543464	0.696049	0.994532	0.434736	0.555362	0.957311	0.836832	0.285712	0.251773	0.626537	0.648214	0.449905	0.689725	0.0299763	0.986597	0.830624	0.885923	0.407073	0.979609	0.152548	0.987374
GR_Q6			0.141548	0.987138	0.943212	0.747718	0.843122	0.700398	0.399389	0.932902	0.37481	0.399389	0.808161	0.746423	0.806379	0.176062	0.136858	0.45606	0.718605	0.891345	0.693096	0.103461	0.529858	0.639174	0.249733	0.810841	0.847831	0.567327	0.657258	0.549666	0.325883	0.507463	0.953394	0.772833
GR_Q6_01			0.294723	0.611042	0.27757	0.508549	0.180954	0.277002	0.0912204	0.671859	0.132742	0.00160406	0.793026	0.36307	0.443118	0.924844	0.930462	0.752511	0.22221	0.731301	0.731301	0.912216	0.308569	0.610712	0.335564	0.304961	0.721702	0.72225	0.48401	0.893296	0.177868	0.721702	0.401529	0.858784
GRE_C			0.385113	0.790542	0.888486	0.608431	0.769873	0.953903	0.541001	0.66982	0.637266	0.31293	0.135883	0.753628	0.983555	0.85388	0.75101	0.618113	0.220722	0.199763	0.84239	0.707283	0.0501616	0.273655	0.498455	0.639989	0.0822954	0.862273	0.857543	0.892691	0.521507	0.327246	0.691229	0.402599
HIF1_Q3			0.953477	0.390097	0.639313	0.853794	0.224461	0.999419	0.905957	0.556939	0.835907	0.163546	0.0918814	0.677176	0.720973	0.339644	0.467175	0.467175	0.967245	0.993002	0.429459	0.0677519	0.799596	0.721444	0.0841907	0.125069	0.346904	0.120786	0.0836189	0.250217	0.682954	0.823847	0.52574	0.0452188
HIF1_Q5			0.806264	0.0425086	0.941796	0.917803	0.136125	0.947404	0.982725	0.0727895	0.558324	0.212166	0.0865839	0.958917	0.735454	0.865072	0.367074	0.105811	0.726979	0.968689	0.33254	0.0399574	0.984776	0.781999	0.0257226	0.392321	0.616507	0.563802	0.0587081	0.101468	0.774356	0.774356	0.474977	0.0321111
HMGIY_Q3			0.443778	0.563042	0.18808	0.925224	0.484509	0.611133	0.531631	0.746064	0.395032	0.745437	0.636801	0.0207955	0.49836	0.791173	0.653717	0.774919	0.934332	0.238358	0.354166	0.598305	0.0579987	0.866056	0.0245047	0.767967	0.0685418	0.826038	0.609245	0.684027	0.148473	0.816219	0.492527	0.511192
HMGIY_Q6			0.426758	0.843169	0.0321725	0.89219	0.215425	0.883984	0.947785	0.763412	0.586037	0.0706656	0.815283	0.997478	0.303542	0.368689	0.278757	0.745861	0.8378	0.890864	0.354078	0.685794	0.850438	0.795486	0.848718	0.909004	0.0371949	0.581867	0.0261673	0.00749803	0.632149	0.458361	0.486624	0.587755
HOXA4_Q2			0.246509	0.875741	0.849161	0.132051	0.974363	0.608403	0.844876	0.314607	0.406152	0.429479	0.962607	0.598285	0.545455	0.827699	0.956452	0.983522	0.708461	0.803687	0.177189	0.376915	0.701627	0.975392	0.740304	0.54852	0.775598	0.899377	0.552444	0.978967	0.0498539	0.395447	0.0757387	0.461568
IK1_01			0.84424	0.710957	0.8319	0.620718	0.53996	0.663168	0.121397	0.108339	0.244247	0.917277	0.563751	0.469489	0.783359	0.598077	0.035142	0.196539	0.559876	0.784298	0.394399	0.364626	0.132408	0.953133	0.36269	0.64854	0.0797099	0.979465	0.997504	0.710229	0.674942	0.484763	0.103002	0.315
IK2_01			0.378961	0.673158	0.862795	0.492992	0.201602	0.483537	0.44528	0.816437	0.927014	0.749489	0.710267	0.888399	0.303418	0.602867	0.293305	0.293305	0.965335	0.752166	0.014866	0.149807	0.707612	0.887989	0.0455259	0.141256	0.973472	0.404033	0.611393	0.838292	0.917598	0.917598	0.0619193	0.853186
IK3_01			0.97876	0.56522	0.328941	0.365141	0.991845	0.533426	0.260012	0.171327	0.240986	0.800261	0.605481	0.00310306	0.238777	0.538083	0.782673	0.254474	0.878995	0.762648	0.488527	0.741337	0.06136	0.9075	0.227342	0.671794	0.890064	0.576512	0.713732	0.393647	0.890064	0.0951993	0.708962	0.974726
IRF_Q6			0.310848	0.700815	0.167737	0.899499	0.974122	0.000225561	0.897796	0.0937651	0.410913	0.999812	0.0249345	0.29478	1.24286e-05	0.9233	0.486857	0.743582	0.620528	0.0781413	0.904379	0.806265	0.825583	0.905148	0.16075	0.694667	0.0985998	0.948189	0.984638	0.880291	0.859774	0.198016	0.544653	0.928564
IRF_Q6_01			0.0252556	0.928574	0.456685	0.582772	0.993219	0.0145112	0.732689	0.133865	0.496013	0.732689	0.490811	0.640056	3.41942e-08	0.847929	0.600688	0.831578	0.337677	0.017935	0.571065	0.941765	0.813876	0.325	0.149962	0.966792	0.0392061	0.575034	0.934007	0.556795	0.700768	0.514549	0.534397	0.924663
IRF1_01			0.00967705	0.777826	0.821934	0.697524	0.41303	0.0805748	0.237974	0.308852	0.147361	0.832863	0.737673	0.532964	0.241821	0.962279	0.153398	0.153398	0.914878	0.325326	0.588524	0.890374	0.403977	0.963214	0.0177106	0.237865	0.85875	0.153261	0.984476	0.569654	0.85875	0.0421992	0.54332	0.570788
IRF1_Q6			0.692867	0.1349	0.593199	0.966215	0.9882	0.0053711	0.841437	0.0984332	0.531997	0.664617	0.135851	0.205457	0.00665741	0.545283	0.25141	0.750661	0.495883	0.464649	0.464649	0.949393	0.170877	0.66869	0.421136	0.38424	0.202663	0.755212	0.310382	1	0.352273	0.535642	0.549083	0.930205
IRF2_01			0.226104	0.693108	0.876753	0.507065	0.986656	0.0787488	0.104551	0.143553	0.301808	0.428629	0.734381	0.193814	0.000121939	0.766342	0.351215	0.351215	0.840277	0.449493	0.980772	0.888769	0.551316	0.962662	0.0837974	0.823784	0.342023	0.151515	0.672525	0.567093	0.709454	0.524808	0.955933	0.988021
KROX_Q6			0.475379	0.413138	0.738745	0.32981	0.188764	0.551981	0.996291	0.979841	0.0295326	0.286848	0.703185	0.996873	0.502402	0.452748	0.722832	0.483181	0.103469	0.796762	0.0121005	0.922056	0.456292	0.644782	0.579359	0.154273	0.61312	0.403377	0.00240944	0.324684	0.278602	0.61312	0.246967	0.907709
LMO2COM_01			0.851057	0.861933	0.933217	0.861933	0.122399	0.778473	0.210774	0.131876	0.724034	0.944621	0.758882	0.896282	0.972057	0.445519	0.184417	0.415036	0.952196	0.884597	0.66761	0.770702	0.819934	0.670489	0.399498	0.533003	0.108291	0.771052	0.539402	0.616078	0.57867	0.108291	0.724819	0.689994
LMO2COM_02			0.345796	0.87324	0.618668	0.986096	0.0891315	0.849275	0.203719	0.983197	0.918608	0.713506	0.353982	0.621134	0.799981	0.621134	0.710996	0.710996	0.58223	0.552477	0.190397	0.936421	0.0170358	0.63229	0.697091	0.665655	0.689133	0.724641	0.997749	0.866041	0.689133	0.501	0.524954	0.549307
LXR_DR4_Q3			0.26743	0.00283465	0.0438644	0.370279	0.911512	0.551121	0.52304	0.286494	0.995233	0.726494	0.956548	0.695827	0.954662	0.87651	0.179416	0.387812	0.643487	0.980409	0.954151	0.946459	0.547606	0.626759	0.15471	0.985384	0.799597	0.547997	0.595748	0.926606	0.160563	0.911442	0.849136	1
LXR_Q3			0.263672	0.36768	0.259743	0.46108	0.761031	0.490375	0.499192	0.709144	0.787411	0.610263	0.589973	0.739556	0.88392	0.622044	0.711762	0.213881	0.132266	0.417432	0.553368	0.522851	0.67314	0.891787	0.140928	0.806379	0.320546	0.13631	0.458183	0.361122	0.844541	0.844541	0.952519	0.921121
LYF1_01			0.0913422	0.58369	0.975345	0.292344	0.736326	0.968476	0.122458	0.115868	0.254088	0.811212	0.736079	0.552141	0.635284	0.296222	0.669603	0.389842	0.0971244	0.872286	0.242012	0.751624	0.0304375	0.651615	0.545135	0.681573	0.751996	0.137619	0.721407	0.236427	0.969993	0.364691	1	0.228814
MAF_Q6_01			0.572821	0.686428	0.986079	0.310441	0.0411053	0.432563	0.445787	0.0327263	0.421244	0.998499	0.420819	0.97434	0.651349	0.807214	0.673695	0.539906	0.281974	0.646938	0.93238	0.345923	0.483802	0.875121	0.503966	0.0493266	0.0742284	0.52665	0.920137	0.849369	0.826061	0.292492	0.947589	0.984684
MEF2_01			0.155572	0.773631	0.468104	0.501261	0.518384	0.251507	0.248493	0.233266	0.899916	0.343114	0.545307	0.452036	0.0337534	0.330043	0.285155	0.285155	0.676966	0.997144	0.37856	0.749987	0.778381	0.164789	0.668172	0.635948	0.294801	0.930776	0.626202	0.514814	0.98319	0.98319	0.505403	0.146434
MEF2_02			0.159911	0.612089	0.958437	0.323464	0.544138	0.358969	0.710325	0.367954	0.786985	0.710325	0.8133	0.517232	0.720975	0.272718	0.922925	0.85094	0.85094	0.072076	0.593228	0.112354	0.589623	0.385564	0.953825	0.0377386	0.624667	0.808273	0.771771	0.0310826	0.257476	0.257476	0.0855763	0.0470301
MEF2_03			0.912168	0.953243	0.689015	0.184103	0.774817	0.292237	0.754343	0.537085	0.736152	0.222045	0.961145	0.823325	0.062642	0.141943	0.999829	0.298509	0.982888	0.100846	0.799248	0.24861	0.541563	0.0226088	0.576475	0.0645812	0.390851	0.277084	0.995534	0.135411	0.225701	0.587156	0.00405609	0.457663
MEF2_04			0.52025	0.917351	0.937375	0.0208731	0.763559	0.779876	0.625413	0.731251	0.125887	0.730058	0.975211	0.868687	0.0919225	0.779277	0.861627	0.0496501	0.96931	0.472548	0.740878	0.717167	0.864491	0.401084	0.192199	0.0414111	0.025558	0.496764	0.910626	0.306145	0.0646963	0.637596	0.089755	0.132111
MEF2_Q6_01			0.00186639	0.409364	0.930201	0.704393	0.836176	0.270723	0.513733	0.197473	0.985987	0.293744	0.753094	0.997899	0.266424	0.0755152	0.893925	0.548751	0.805171	0.520698	0.0924353	0.352975	0.816186	0.49323	0.999582	0.121404	0.215318	0.264318	0.338763	0.611519	0.574071	0.762242	0.437723	0.103182
MMEF2_Q6			0.0572591	0.374568	0.258007	0.147215	0.920753	0.631954	0.452269	0.681914	0.907967	0.108039	0.790268	0.739361	0.890692	0.485498	0.592252	0.45255	0.321427	0.564312	0.564312	0.394822	0.715652	0.221776	0.947908	0.250535	0.240038	0.457618	0.756242	0.641611	0.122055	0.976208	0.0794366	0.708805
MTF1_Q4			0.85016	0.534758	0.688164	0.911044	0.124806	0.277693	0.920498	0.789694	0.85238	0.790632	0.687606	0.978145	0.788776	0.0965056	0.697793	0.201796	0.306143	0.789441	0.107324	0.159119	0.660106	0.99738	0.36855	0.490772	0.679523	0.548204	0.641612	0.201635	0.938638	0.309941	0.950722	0.762192
MYC_Q2			0.594013	0.039865	0.183605	0.960611	0.072069	0.622722	0.0942788	0.687388	0.0288209	0.393123	0.5551	0.67716	0.175338	0.320005	0.256306	0.368489	0.368489	0.898804	0.593636	0.429079	0.385052	0.18395	0.81202	0.889062	0.0109485	0.011771	0.961257	0.489132	0.276951	0.968805	0.354067	0.23736
MYCMAX_01			0.477511	0.0113031	0.049096	0.929483	0.0404564	0.910364	0.21308	0.92385	0.193686	0.613414	0.348138	0.712617	0.123481	0.349147	0.291539	0.291539	0.291539	0.858565	0.511687	0.349516	0.455805	0.54479	0.873314	0.854297	0.0532537	0.0975003	0.99856	0.611024	0.11813	0.745604	0.818791	0.199677
MYCMAX_02			0.382393	0.176684	0.227179	0.986289	0.0228357	0.981988	0.5827	0.667212	0.252953	0.0514608	0.647196	0.98154	0.0151183	0.301689	0.606353	0.0124756	0.350214	0.443253	0.575055	0.289602	0.884014	0.436087	0.985653	0.633288	0.143491	0.517077	0.881094	0.654582	0.265313	0.613173	0.344973	0.6401
MYCMAX_03			0.462814	0.0191414	0.0480367	0.921285	0.060243	0.895628	0.361363	0.333022	0.438747	0.46548	0.638893	0.849884	0.467627	0.294306	0.598748	0.342806	0.342806	0.974546	0.435466	0.282879	0.781973	0.169138	0.955583	0.627165	0.140207	0.215904	0.878469	0.300925	0.424045	0.775975	0.59949	0.635793
MYCMAX_B			0.468592	0.14199	0.661158	0.0101193	0.00287145	0.99151	0.885536	0.858899	0.72963	0.00659066	0.175784	0.996193	0.826333	0.701618	0.883802	0.0648384	0.985073	0.922707	0.091259	0.00441475	0.534511	0.89535	0.232139	0.112806	0.610298	0.848507	0.128398	0.33709	0.87857	0.983321	0.809671	0.310322
MYOD_Q6_01			0.616589	0.143538	0.696397	0.543739	0.442211	0.567523	0.849066	0.104238	0.897496	0.354543	0.951102	0.43071	0.497584	0.966679	0.260283	0.0555399	0.376071	0.60997	0.60997	0.443655	0.717892	0.911443	0.0079475	0.146793	0.208307	0.951939	0.844333	0.129149	0.724799	0.724799	0.554375	0.026759
NF1_Q6			0.83861	0.225741	0.0001052	0.377609	0.0759152	0.423259	0.550266	0.91881	0.868538	0.742659	0.907983	0.846845	0.475343	0.425435	0.969122	0.700852	0.234244	0.421401	0.0767064	0.385691	0.43342	0.472098	0.409748	0.981564	0.953274	0.539588	0.11517	0.469913	0.595424	0.986604	0.236564	0.183278
NFAT_Q4_01			0.262614	0.36646	0.524335	0.556408	0.83601	0.969475	0.498084	0.876507	0.585178	0.875216	0.252204	0.369124	0.435632	0.621134	0.0400637	0.0754839	0.0196975	0.552477	0.800091	0.778996	0.996312	0.0999948	0.243554	0.906214	0.689133	0.1359	0.148774	0.543151	0.501	0.941663	1	0.920941
NFAT_Q6			0.943951	0.117907	0.215538	0.324719	0.455362	0.994884	0.742597	0.522671	0.888449	0.406773	0.758882	0.706457	0.392016	0.578866	0.555323	0.0596755	0.692258	0.387016	0.790818	0.359152	0.687201	0.973308	0.399498	0.533003	0.218928	0.771052	0.539402	0.0586173	0.218928	0.382328	1	0.450396
NFKAPPAB_01			0.923305	0.751274	0.861141	0.369501	0.998423	0.521846	0.954798	0.780416	0.149645	0.990935	0.0137594	0.354094	0.018336	0.0266326	0.126692	0.959616	0.0368128	0.813572	0.291774	0.531949	0.0073817	0.219427	0.947123	0.00152501	0.00656746	0.790251	0.365628	3.34682e-05	0.120635	0.783255	0.936038	0.706959
NFKB_C			0.958503	0.362572	0.6193	0.96239	0.961029	0.233758	0.798662	0.357212	0.101529	0.589427	0.163493	0.111517	0.0864191	0.00724452	0.0105322	0.65577	0.252895	0.348146	0.934158	0.925631	0.339924	0.302598	0.999485	0.00828548	0.00430201	0.878259	0.316582	9.28571e-05	0.550094	0.550094	0.708173	0.426262
NFKB_Q6			0.838259	0.967471	0.997711	0.967471	0.170287	0.261466	0.704541	0.259925	0.170955	0.370737	0.592842	0.267705	0.139262	0.106427	0.0816215	0.343959	0.00957303	0.720702	0.831135	0.998811	0.173541	0.381143	0.985844	0.0152033	0.000555808	0.476876	0.21983	0.00334665	0.620931	0.131525	1	0.487084
NFKB_Q6_01			0.405212	0.521439	0.881606	0.189969	0.909011	0.869333	0.314602	0.613224	0.922032	0.815268	0.263095	0.256922	0.00476724	0.725925	0.304889	0.972941	0.796723	0.657844	0.276378	0.248809	0.0139567	0.926405	0.630353	0.0028125	0.00229153	0.191977	0.535138	5.02413e-05	0.753923	0.395026	0.823437	0.612879
NFY_Q6			8.25394e-07	0.0660833	4.53591e-07	0.0997287	0.410609	0.186024	0.303506	0.589237	0.781062	0.0980188	0.447981	0.326754	0.627446	0.565205	0.982298	0.914202	0.982298	0.60032	0.343519	0.695537	0.803093	0.18788	0.961537	0.790248	0.448189	0.697728	0.40144	0.67173	0.793218	0.630763	0.61566	0.240658
NFY_Q6_01			5.78406e-06	0.180597	1.87527e-08	0.0373236	0.712406	0.734163	0.0374008	0.561715	0.896634	0.0212877	0.410236	0.0402832	0.856994	0.969569	0.92124	0.770899	0.92124	0.839304	0.266534	0.595702	0.535417	0.92851	0.37337	0.478637	0.564486	0.957356	0.340337	0.886812	0.732855	0.945514	0.689704	0.00697095
NRF2_Q4			0.482319	0.502449	0.747294	0.698643	0.338049	0.265449	0.892394	0.283096	0.183899	0.507946	0.748907	0.127803	0.514055	0.039471	0.103714	0.403818	0.0561891	0.977343	0.253524	0.348578	0.520686	0.489348	0.556981	0.058266	0.374477	0.418952	0.335664	0.912968	0.374477	0.570773	0.929568	0.443675
NRSE_B			0.936472	0.699209	0.0253027	0.169291	0.642641	0.938376	0.70551	0.595594	0.999067	0.87391	0.88656	0.855038	0.0815538	0.985538	0.744511	0.616483	0.477856	0.831699	0.99903	0.110094	0.42899	0.935764	0.768646	0.944963	0.797551	0.312528	0.90411	0.982295	0.797551	0.059103	0.939922	0.272023
OCT_C			0.970161	0.973153	0.980579	0.523845	0.568205	0.78211	0.00791566	0.842756	0.0795909	0.304986	0.291799	0.449523	0.529821	0.898005	0.418781	0.111053	0.559066	0.167285	0.670974	0.873066	0.967487	0.819734	0.402616	0.0622557	0.384949	0.151496	0.886646	0.916947	0.581289	0.902859	0.726332	0.452634
OCT_Q6			0.914566	0.72473	0.683065	0.528967	0.371544	0.608132	0.560805	0.152018	0.420031	0.0990014	0.0501679	0.766858	0.0765311	0.510656	0.763584	0.142849	0.233514	0.0164565	0.742783	0.917465	0.635305	0.782046	0.05559	0.315819	0.533151	0.868935	0.698545	0.897738	0.533151	0.338144	0.698169	0.210831
P53_01			0.963679	0.536195	0.326172	0.536195	0.179767	0.96081	0.177031	0.995514	0.647453	0.563777	0.212135	0.782496	0.954295	0.928424	0.501288	0.370899	0.370899	0.910062	0.910062	0.815576	0.282509	0.218337	0.85485	0.704851	0.103352	0.758466	0.842179	0.581738	0.951326	0.539448	0.551732	0.580595
P53_02			0.699391	0.860425	0.316933	0.435515	0.649011	0.937374	0.588891	0.173073	0.344581	0.864365	0.787552	0.0956486	0.547891	0.723898	0.42976	0.696218	0.947613	0.3997	0.670029	0.157999	0.658642	0.885074	0.819304	0.48926	0.488669	0.3775	0.811649	0.94855	0.837034	0.0812498	0.51635	0.154395
P53_DECAMER_Q2			0.708176	0.0200398	0.368444	0.166553	0.843914	0.794845	0.581389	0.935	0.932885	0.769889	0.991754	0.711045	0.534183	0.260365	0.118494	0.522776	0.915673	0.614882	0.902553	0.330197	0.662332	0.969965	0.656693	0.865718	0.378399	0.492301	0.831564	0.761039	0.553805	0.724026	0.213437	0.160028
PEBP_Q6			0.859938	0.214223	0.623929	0.652613	0.748814	0.382355	0.271959	0.345581	0.666262	0.127661	0.767712	0.44296	0.383871	0.223206	0.387325	0.270041	0.518342	0.62094	0.486898	0.590848	0.726388	0.364862	0.439795	0.562164	0.871287	0.0171044	0.004085	0.890735	0.731509	0.214503	0.127186	0.189128
PPAR_DR1_Q2			0.953613	0.456892	0.517678	0.556891	0.386385	0.10269	0.1597	0.554671	0.217673	0.554959	0.781925	0.606907	0.419974	0.606907	0.90808	0.312026	0.582212	0.286071	0.952236	0.525514	0.259767	0.690108	0.996617	0.85104	0.779929	0.287445	0.89387	0.441313	0.779929	0.118173	0.215173	0.25425
PPARA_02			0.767708	0.782267	0.460777	0.697486	0.0134817	0.186639	0.506787	0.831404	0.118424	0.287676	0.0685751	0.89052	0.769487	0.308813	0.68146	0.27698	0.949239	0.998339	0.656554	0.761642	0.0693328	0.661474	0.936646	0.522831	0.373823	0.143794	0.00344834	0.412703	0.373823	0.898181	0.719861	0.443115
PPARG_01			0.907519	0.723585	0.403998	0.802389	0.458973	0.285416	0.816107	0.891173	0.483757	0.395903	0.494209	0.190305	0.610896	0.53393	0.498386	0.155399	0.364206	0.336114	0.60828	0.308486	0.748277	0.728453	0.987235	0.875268	0.923609	0.193249	0.399113	0.671617	0.440856	0.635151	0.0889499	0.282483
PPARG_02			0.74679	0.294028	0.193788	0.10335	0.155525	0.640051	0.862105	0.102907	0.911083	0.0396879	0.692037	0.364474	0.0741432	0.364474	0.459118	0.999086	0.216455	0.0326026	0.300813	0.274799	0.163274	0.701934	0.0178433	0.858665	0.788409	0.90745	0.996106	0.926875	0.788409	0.976784	0.742212	0.893223
PPARG_03			0.708447	0.0568284	0.773735	0.804169	0.12962	0.90738	0.207725	0.821535	0.273949	0.817572	0.618074	0.535885	0.480034	0.930107	0.365978	0.365978	0.92882	0.224715	0.0785908	0.201776	0.863632	0.567726	0.103967	0.602075	0.442172	0.194294	0.780654	0.304936	0.924048	0.636375	1	0.131493
PR_Q2			0.490326	0.909959	0.666108	0.0741973	0.075252	0.972657	0.29476	0.949792	0.122609	0.399989	0.393953	0.947752	0.171846	0.811051	0.805807	0.549691	0.180515	0.161253	0.0240961	0.143104	0.682797	0.195458	0.0720683	0.695922	0.3784	0.602001	0.966329	0.248163	0.3784	0.574729	0.722539	0.88016
PU1_Q6			0.733602	0.665931	0.721546	0.975502	0.584689	0.788424	0.03239	0.385206	0.195484	0.931683	0.936522	0.381135	0.325571	0.843496	0.222129	0.330962	0.330962	0.120878	0.120878	0.668611	0.382158	0.476079	0.971317	0.812313	0.509398	0.982342	0.465782	0.870385	0.848915	0.986274	0.953683	0.16535
PXR_Q2			0.733245	0.926986	0.0588513	0.374849	0.489364	0.228377	0.227236	0.644119	0.511769	0.833835	0.520415	0.878974	0.100915	0.558212	0.0551223	0.386479	0.266273	0.491834	0.926524	0.0745796	0.622556	0.945527	0.651407	0.88439	0.981682	0.827835	0.611689	0.841802	0.997674	0.981682	0.0272539	0.983769
RFX_Q6			0.912086	0.412268	0.574284	0.592755	0.0127081	0.975994	0.812583	0.794624	0.863579	0.730823	0.975517	0.6733	0.995888	0.776566	0.996942	0.0294219	0.990777	0.69846	0.0834003	0.195622	0.758693	0.254644	0.976186	0.970773	0.934338	0.766506	0.0354139	0.0640101	0.699646	0.524958	0.409608	0.294373
SMAD_Q6			0.643356	0.317803	0.649832	0.579577	0.339644	0.647086	0.392803	0.984126	0.761812	0.598429	0.630129	0.817184	0.549071	0.495029	0.200099	0.660468	0.660468	0.743915	0.979315	0.151449	0.393831	0.589518	0.795713	0.76644	0.0595482	0.218701	0.514729	0.437003	0.863906	0.126881	0.436897	0.165442
SMAD_Q6_01			0.651197	0.886662	0.444479	0.755948	0.700403	0.622715	0.837901	0.996182	0.735204	0.653667	0.844419	0.563984	0.507966	0.797964	0.270946	0.391858	0.527075	0.760119	0.0892935	0.843388	0.875678	0.421116	0.336568	0.62314	0.930167	0.687387	0.0211068	0.941393	0.461225	0.461225	0.497138	0.14061
SP1_Q2_01			0.55843	0.0971604	0.190891	0.865885	0.317631	0.70359	0.992981	0.674963	0.691985	0.426345	0.519315	0.957223	0.288557	0.581932	0.718132	0.604517	0.482804	0.927593	0.0263091	0.98011	0.299248	0.922109	0.798118	0.0706108	0.830752	0.349697	0.306403	0.031712	0.830752	0.525322	0.533472	0.640383
SP1_Q6			0.493467	0.279073	0.281515	0.279073	0.242878	0.615515	0.688572	0.632514	0.659584	0.109576	0.838803	0.99161	0.652115	0.286577	0.383957	0.187652	0.50179	0.928723	0.0988582	0.853303	0.550095	0.994505	0.647158	0.320866	0.772849	0.856401	0.135163	0.509942	0.62228	0.884624	0.173733	0.319739
SP1_Q6_01			0.372371	0.248117	0.137547	0.898939	0.216059	0.490258	0.975318	0.906249	0.720722	0.142416	0.73911	0.977707	0.397363	0.693454	0.595068	0.707839	0.254775	0.991943	0.087617	0.97594	0.392298	0.801133	0.857127	0.109243	0.947487	0.295336	0.379668	0.106509	0.604254	0.758578	0.350417	0.699905
SREBP_Q3			0.331628	0.194083	0.69602	0.445386	0.194296	0.90933	0.0535118	0.894093	0.804916	0.820478	0.273596	0.667592	0.483899	0.292261	0.862613	0.862613	0.764595	0.613537	0.14037	0.313405	0.7521	0.00487153	0.0516905	0.28646	0.809859	0.331386	0.40292	0.307355	0.0651409	0.142566	0.759124	0.903983
STAT_01			0.603335	0.624319	0.500586	0.712716	0.531274	0.554662	0.343271	0.0989085	0.319389	0.842083	0.525547	0.304055	0.615724	0.669739	0.629866	0.919488	0.366599	0.831969	0.831969	0.434022	0.1714	0.215566	0.278299	0.921494	0.0167967	0.876161	0.682487	0.752484	0.719039	0.352878	0.121351	0.98864
STAT_Q6			0.334184	0.356304	0.0632153	0.901869	0.968227	0.43884	0.306339	0.863421	0.135717	0.510312	0.565826	0.445256	0.837412	0.964579	0.504893	0.751048	0.846439	0.902812	0.236727	0.570736	0.0914072	0.310253	0.252151	0.655332	0.450046	0.238413	0.403228	0.67342	0.282838	0.908587	0.846249	0.65566
STAT1_01			0.414111	0.439849	0.0470979	0.615809	0.864296	0.482653	0.307347	0.832863	0.837159	0.604078	0.302239	0.359478	0.835892	0.701142	0.502432	0.625554	0.832216	0.886671	0.709161	0.211116	0.741815	0.000602963	0.595006	0.552786	0.290406	0.723396	0.577268	0.502689	0.960186	0.960186	0.105074	0.58252
STAT1_02			0.633238	0.413424	0.955542	0.984361	0.615654	0.85517	0.994189	0.85838	0.985458	0.891504	0.644135	0.667116	0.999485	0.901905	0.761867	0.761867	0.761867	0.999957	0.889865	0.580034	0.936775	0.541683	0.500743	0.449824	0.569388	0.962772	0.510116	0.994545	0.930317	0.848928	0.862894	0.909879
STAT1_03			0.621321	0.559677	0.00765379	0.976646	0.578934	0.512359	0.917795	0.997169	0.944489	0.630133	0.53694	0.721301	0.765365	0.813303	0.997016	0.756296	0.91115	0.996234	0.896748	0.576994	0.757405	0.953805	0.325928	0.71326	0.901695	0.737844	0.592476	0.352716	0.640957	0.963297	0.736162	0.595324
STAT3_01			0.698964	0.548956	0.108215	0.458667	0.989026	0.255877	0.468075	0.820896	0.740908	0.197046	0.284726	0.704153	0.646168	0.704153	0.184663	0.845675	0.64015	0.899354	0.82538	0.57384	0.780635	0.167002	0.355096	0.862379	0.0221124	0.486253	0.325589	0.147582	0.855493	0.719547	0.425983	0.968003
STAT3_02			0.77166	0.48661	0.332848	0.325074	0.0972634	0.549381	0.679504	0.996079	0.971285	0.928684	0.534391	0.993293	0.976622	0.898659	0.947207	0.311351	0.973519	0.723349	0.0199126	0.338352	0.876804	0.796666	0.23853	0.828912	0.721014	0.985729	0.341226	0.99999	0.84601	0.998324	0.962091	0.90823
STAT4_01			0.4525	0.387587	0.220718	0.656344	0.793946	0.553988	0.975267	0.987737	0.986006	0.406266	0.659966	0.537742	0.165171	0.537742	0.591381	0.81396	0.81396	0.875886	0.558211	0.923321	0.852352	0.813788	0.750391	0.921239	0.834588	0.870346	0.293514	0.982978	0.512196	0.834588	0.975577	0.700916
STAT5A_01			0.482447	0.937627	0.21652	0.898316	0.871696	0.543426	0.3452	0.0600914	0.651834	0.3452	0.218857	0.583044	0.656587	0.583044	0.18624	0.545377	0.794651	0.934058	0.86921	0.485202	0.340696	0.758583	0.011568	0.103904	0.295958	0.699912	0.0595756	0.190211	0.665669	0.474321	0.77421	0.307152
STAT5A_02			0.560509	0.752373	0.166575	0.400992	0.651945	0.831677	0.343003	0.815771	0.979378	0.44423	0.376798	0.716218	0.857177	0.601984	0.292546	0.537915	0.985641	0.751497	0.915697	0.235147	0.289138	0.059397	0.713498	0.904235	0.654171	0.930694	0.425925	0.347267	0.917377	0.810321	0.37444	0.956454
STAT5A_03			0.597246	0.84464	0.599489	0.705236	0.226882	0.904199	0.136232	0.835643	0.996852	0.476805	0.406226	0.739495	0.68668	0.508649	0.795324	0.935422	0.935422	0.998521	0.658422	0.165564	0.198275	0.956825	0.101372	0.154035	0.671355	0.424207	0.15075	0.710944	0.671355	0.975963	0.973815	0.470534
STAT5A_04			0.390983	0.0981102	0.191538	0.966479	0.252695	0.905499	0.977671	0.987233	0.973751	0.883104	0.11737	0.741389	0.238872	0.636406	0.999269	0.773922	0.992627	0.99084	0.634289	0.815888	0.513739	0.815528	0.485526	0.729184	0.998406	0.30794	0.271468	0.925728	0.484325	0.804339	0.745275	0.79619
T3R_Q6			0.266504	0.462394	0.621504	0.462394	0.0189829	0.838401	0.270121	0.853048	0.944967	0.780006	0.912514	0.0857615	0.84558	0.566861	0.860572	0.173999	0.104726	0.485121	0.0246342	0.95419	0.725091	0.128445	0.292685	0.926995	0.730483	0.767531	0.506031	0.0621596	0.730483	0.213544	0.959461	0.797744
TGIF_01			0.763563	0.0991178	0.0846165	0.000754579	0.757323	0.2608	0.840292	0.132125	0.385631	0.751255	0.300309	0.235424	0.00720088	0.479815	0.324922	0.741107	0.324922	0.111664	0.434001	0.406633	0.297031	0.14777	0.192851	0.0398512	0.170876	0.0072185	0.283423	0.888692	0.871865	0.871865	0.916455	0.854268
TST1_01			0.782083	0.545047	0.260797	0.722922	0.123751	0.197823	0.543635	0.88831	0.62547	0.435546	0.49658	0.834522	0.878169	0.740365	0.0786301	0.021346	0.97532	0.0663537	0.0663537	0.510913	0.632149	0.409835	0.487511	0.941595	0.763005	0.998077	0.95373	0.285183	0.0241038	0.246178	0.143473	0.99126
USF_Q6_01			0.640778	0.0836033	0.297946	0.870104	0.189731	0.95273	0.717882	0.78388	0.694266	0.314982	0.665255	0.99154	0.813598	0.76643	0.716131	0.468953	0.239672	0.935551	0.314445	0.656983	0.989051	0.380697	0.935109	0.171147	0.836774	0.299965	0.916381	0.862081	0.0179236	0.931544	0.870492	0.489809
USF2_Q6			0.999971	0.240355	0.477837	0.309145	0.0338351	0.946075	0.962388	0.800473	0.223766	0.252972	0.182463	0.99253	0.116646	0.336725	0.525509	0.136916	0.525509	0.598715	0.481539	0.051898	0.958911	0.0705988	0.44322	0.390892	0.635979	0.368415	0.0718398	0.375717	0.317105	0.635979	0.490325	0.467371
ZF5_01			0.784937	0.00996287	0.258394	0.0672382	0.0484035	0.991391	0.667528	0.970285	0.985497	0.57232	0.249904	0.957051	0.825268	0.593187	0.809339	0.260731	0.36544	0.782648	0.00103608	0.124951	0.0281091	0.894769	0.23109	0.442324	0.948795	0.734862	0.384544	0.336009	0.762524	0.948795	0.809142	0.703564
ZF5_B			0.421312	0.163058	0.531938	0.288776	0.192396	0.999939	0.999485	0.99939	0.990947	0.254826	0.221338	0.948897	0.928484	0.669866	0.570572	0.154247	0.960591	0.758616	0.0433786	0.0170286	0.0487309	0.882618	0.210602	0.0996101	0.866348	0.832582	0.0537409	0.472464	0.942767	0.866348	0.338739	0.292605
