# Supplementary material for: Uncovering a Macrophage Transcriptional Program by Integrating Evidence from Motif Scanning and Expression Dynamics
Source: PLoS Comput Biol. 2008 Mar 21;4(3):e1000021. doi: 10.1371/journal.pcbi.1000021 (PMC2265556; doi:10.1371/journal.pcbi.1000021)
Supplement: Table S12 — Time-lagged correlation data for all (TF,target) gene pairs in which a motif associated with the TF gene was found to match within the promoter region of the target gene. Column 1 contains the transcription factor gene symbol. Column 2 contains the transcription factor gene's Affymetrix probeset ID. Column 3 contains the target gene symbol. Column 4 contains the target gene's Affymetrix probeset ID. Column 5 indicates the co-expressed gene cluster (1-32) of which the target gene is a member. Column 6 indicates the time-lagged correlation coefficient between the TF and the target genes, at the optimal time lag. Column 7 indicates the optimal time lag selected for the gene pair. Column 8 contains the score assigned to the motif match by MotifLocator. (7.84 MB XLS) [file pcbi.1000021.s030.xls]

## Sheet: Sheet1
TF Gene	TF Probeset	Target Gene	Target Probeset	Target Gene Cluster	Time-lagged correlation	Time lag	Motif Score
Ahr	1422631_at	Adss	1460726_at	1	-0.159743	80	0.857956
Ahr	1422631_at	Nusap1	1416309_at	1	-0.265125	80	0.881838
Ahr	1422631_at	Aurka	1424511_at	1	-0.189542	80	0.870539
Ahr	1422631_at	Cks1b	1448441_at	1	-0.147455	80	0.880265
Ahr	1422631_at	Cdc20	1416664_at	1	-0.233386	80	0.876973
Ahr	1422631_at	Mcm7	1416030_a_at	1	-0.356018	80	0.911986
Ahr	1422631_at	Hmgb1	1416176_at	1	-0.27389	80	0.89083
Ahr	1422631_at	Pepd	1416712_at	1	-0.302091	80	0.879653
Ahr	1422631_at	Arl2bp	1417112_at	1	-0.267365	80	0.904684
Ahr	1422631_at	Spbc24	1431087_at	1	-0.221466	80	0.866356
Ahr	1422631_at	Anln	1433543_at	1	-0.194828	80	0.867594
Ahr	1422631_at	2810417H13Rik	1419152_at	1	-0.25584	80	0.879026
Ahr	1422631_at	Ccnb2	1450920_at	1	-0.240146	80	0.870642
Ahr	1422631_at	Wdr51a	1432202_a_at	1	-0.293492	80	0.881089
Ahr	1422631_at	Cenpi	1436723_at	1	-0.245891	80	0.884956
Ahr	1422631_at	Ngfrap1	1428842_a_at	1	-0.446554	80	0.859573
Ahr	1422631_at	Hmmr	1425815_a_at	1	-0.206691	80	0.885438
Ahr	1422631_at	Prr11	1442134_at	1	-0.27104	80	0.90592
Ahr	1422631_at	Top2a	1454694_a_at	1	-0.174329	80	0.875546
Ahr	1422631_at	Cenpp	1429095_at	1	-0.251064	80	0.855587
Ahr	1422631_at	Dlg7	1455730_at	1	-0.223774	80	0.860999
Ahr	1422631_at	Ank	1450627_at	1	-0.351722	80	0.906209
Ahr	1422631_at	Pkmyt1	1418481_at	1	-0.303796	80	0.927052
Ahr	1422631_at	Mgst3	1448300_at	1	-0.277453	80	1.02852
Ahr	1422631_at	B230120H23Rik	1418943_at	1	-0.336527	80	0.998092
Ahr	1422631_at	Rad51	1418281_at	1	-0.240814	80	0.99552
Ahr	1422631_at	Hmgn2	1433507_a_at	1	-0.376916	80	0.995455
Ahr	1422631_at	Plk1	1448191_at	1	-0.25711	80	1.00598
Ahr	1422631_at	Ezh2	1416544_at	1	-0.429626	80	1.00867
Ahr	1422631_at	Cdca3	1452040_a_at	1	-0.280826	80	0.998139
Ahr	1422631_at	Lig1	1416641_at	1	-0.295984	80	0.984919
Ahr	1422631_at	Prc1	1423774_a_at	1	-0.199707	80	0.984817
Ahr	1422631_at	Cd81	1416330_at	1	-0.172332	80	1.01112
Ahr	1422631_at	Zwilch	1416757_at	1	-0.205478	80	1.00653
Ahr	1422631_at	Rbbp7	1415775_at	1	-0.303435	80	1.0019
Ahr	1422631_at	Mmd	1423488_at	1	-0.20696	80	1.0212
Ahr	1422631_at	Cks2	1417457_at	1	-0.089075	80	1.00867
Ahr	1422631_at	Cenpm	1418184_at	1	-0.266166	80	1.01763
Ahr	1422631_at	Cenpq	1423620_at	1	-0.260386	80	1.0246
Ahr	1422631_at	Kif11	1435306_a_at	1	-0.294628	80	1.04265
Ahr	1422631_at	Cep55	1452242_at	1	-0.197428	80	0.984781
Ahr	1422631_at	Nucks1	1433519_at	1	-0.310566	80	0.934002
Ahr	1422631_at	Spbc25	1424118_a_at	1	-0.229492	80	0.940013
Ahr	1422631_at	Bub1	1424046_at	1	-0.098696	80	0.934975
Ahr	1422631_at	Anp32e	1451356_at	1	-0.036891	0	0.954393
Ahr	1422631_at	Abcb4	1449818_at	1	-0.089883	80	0.941803
Ahr	1422631_at	Mcm5	1415945_at	1	-0.291806	80	0.940013
Ahr	1422631_at	Acat1	1424183_at	1	-0.428607	80	0.943044
Ahr	1422631_at	2610016C23Rik	1432013_a_at	1	0.066993	80	0.940013
Ahr	1422631_at	Ccnb1-rs1 /// Ccnb1 /// EG434175 /// LOC672788	1416076_at	1	-0.209246	80	0.965493
Ahr	1422631_at	Hmgn1	1422495_a_at	1	-0.298402	80	0.933728
Ahr	1422631_at	Ccdc5	1424955_at	1	-0.248617	80	0.941653
Ahr	1422631_at	Lbr	1415829_at	1	-0.274779	80	0.885464
Ahr	1422631_at	Mastl	1423525_at	1	-0.435988	80	0.862769
Ahr	1422631_at	Melk	1416558_at	1	-0.278988	80	0.860813
Ahr	1422631_at	Gng10	1450649_at	1	-0.278777	0	0.858674
Ahr	1422631_at	Ncapd2	1423847_at	1	-0.254899	80	0.880898
Ahr	1422631_at	Pola1	1419397_at	1	-0.359102	80	0.867129
Ahr	1422631_at	BC030867	1434711_at	1	-0.394299	80	0.868069
Ahr	1422631_at	Cenph	1422016_a_at	1	-0.298358	80	0.869074
Ahr	1422631_at	Reep4	1428478_at	1	-0.226343	80	0.881439
Ahr	1422631_at	Racgap1	1421546_a_at	1	-0.24775	80	0.857666
Ahr	1422631_at	Hn1l	1433696_at	1	-0.167377	0	0.864215
Ahr	1422631_at	Phf19	1427920_at	1	-0.365518	80	1.00456
Ahr	1422631_at	Ube2c	1452954_at	1	-0.107936	80	1.03109
Ahr	1422631_at	Parvg	1416876_at	1	-0.424302	80	1.03109
Ahr	1422631_at	Gtse1	1416969_at	1	-0.244401	80	1.00448
Ahr	1422631_at	Ptprs	1426794_at	1	0.146743	0	1.00456
Ahr	1422631_at	Kntc2	1417445_at	1	-0.31031	80	1.01519
Ahr	1422631_at	Ivns1abp	1425718_a_at	2	-0.196611	80	0.896136
Ahr	1422631_at	Tmco1	1423759_a_at	2	-0.302482	80	0.923518
Ahr	1422631_at	Parp1	1422502_at	2	-0.252442	80	0.87087
Ahr	1422631_at	Itga6	1422445_at	2	-0.419438	80	0.872539
Ahr	1422631_at	Pdia3	1423423_at	2	-0.06338	80	0.882271
Ahr	1422631_at	Mrps26	1433878_at	2	-0.216758	0	0.857875
Ahr	1422631_at	Ttf2	1428522_at	2	-0.096514	20	0.862871
Ahr	1422631_at	Paxip1	1423303_at	2	-0.265674	80	0.859124
Ahr	1422631_at	2410014A08Rik	1436508_at	2	-0.090751	80	0.869503
Ahr	1422631_at	Ech1	1448491_at	2	-0.303179	80	0.886791
Ahr	1422631_at	Mef2a	1427185_at	2	-0.216277	80	0.874667
Ahr	1422631_at	Tm6sf1	1451353_at	2	-0.412628	80	0.88356
Ahr	1422631_at	Gdpd5	1424150_at	2	-0.295403	80	0.909377
Ahr	1422631_at	Tspan4	1448276_at	2	-0.330082	80	0.879729
Ahr	1422631_at	Nup133	1423787_at	2	-0.229328	80	0.858763
Ahr	1422631_at	Scamp5	1451224_at	2	-0.291098	80	0.876444
Ahr	1422631_at	Lta4h	1434790_a_at	2	-0.137064	80	0.854765
Ahr	1422631_at	Hnrph1	1415872_at	2	-0.076079	60	0.861608
Ahr	1422631_at	Trim37	1436393_a_at	2	-0.245101	80	0.856736
Ahr	1422631_at	Gdi2	1420814_at	2	-0.18892	0	0.906701
Ahr	1422631_at	Gmnn	1417506_at	2	-0.361188	80	0.861565
Ahr	1422631_at	Taf9	1422778_at	2	-0.186336	80	0.859633
Ahr	1422631_at	Glud1	1448253_at	2	-0.215975	80	0.863776
Ahr	1422631_at	Cnih	1423727_at	2	-0.052347	0	0.895607
Ahr	1422631_at	Zfp706	1426678_at	2	-0.248934	0	0.871314
Ahr	1422631_at	Atxn10	1422576_at	2	-0.403612	80	0.889634
Ahr	1422631_at	Nat13	1428409_at	2	-0.265848	80	0.867067
Ahr	1422631_at	Paqr4	1423101_at	2	-0.444942	80	0.86481
Ahr	1422631_at	Lsm2	1451884_a_at	2	-0.093674	80	0.865966
Ahr	1422631_at	Ndufs8	1423907_a_at	2	-0.317473	80	0.881221
Ahr	1422631_at	Dbi	1422432_at	2	0.074516	20	1.06855
Ahr	1422631_at	Ybx1	1418624_at	2	-0.212149	80	0.99079
Ahr	1422631_at	Dbf4	1418334_at	2	-0.285389	80	1.04006
Ahr	1422631_at	Gtf3a	1427027_a_at	2	-0.175397	80	1.00561
Ahr	1422631_at	Cbx3 /// LOC629578 /// LOC633016	1448504_a_at	2	-0.274748	80	0.988996
Ahr	1422631_at	Ptgds2	1421492_at	2	-0.435054	80	1.00285
Ahr	1422631_at	Ash2l	1420616_at	2	-0.237398	80	1.00566
Ahr	1422631_at	Gpsn2	1429681_a_at	2	-0.371878	80	0.985362
Ahr	1422631_at	Idh3g	1416789_at	2	-0.251101	80	1.031
Ahr	1422631_at	Cirbp	1416332_at	2	-0.393759	80	1.00631
Ahr	1422631_at	2610507B11Rik	1426820_at	2	-0.370276	80	1.01943
Ahr	1422631_at	Eftud2	1438835_a_at	2	-0.22617	80	1.02752
Ahr	1422631_at	Akt1	1425711_a_at	2	-0.17746	80	1.06661
Ahr	1422631_at	Hnrpa1 /// LOC225307 /// LOC434858 /// LOC654467 /// EG665646	1430019_a_at	2	-0.068321	50	1.01556
Ahr	1422631_at	Etv5	1428142_at	2	-0.307336	80	0.999485
Ahr	1422631_at	Snx9	1423077_at	2	-0.074733	0	1.03765
Ahr	1422631_at	Haghl	1428584_a_at	2	-0.244153	0	1.00028
Ahr	1422631_at	Clic1	1416656_at	2	-0.249179	80	0.996508
Ahr	1422631_at	Bin1	1425532_a_at	2	-0.340439	80	0.998254
Ahr	1422631_at	1110032A13Rik	1428520_at	2	-0.374826	80	0.983442
Ahr	1422631_at	B3gnt1	1452346_at	2	-0.408752	80	0.990853
Ahr	1422631_at	Add3	1423298_at	2	-0.232695	80	1.01923
Ahr	1422631_at	Tubb2c	1423642_at	2	-0.027845	80	0.951493
Ahr	1422631_at	Eid1	1448405_a_at	2	-0.28748	80	0.940795
Ahr	1422631_at	Rpl11	1417615_a_at	2	-0.220846	80	0.937755
Ahr	1422631_at	Qdpr	1423664_at	2	-0.212199	80	0.972165
Ahr	1422631_at	Paics	1423564_a_at	2	-0.278254	80	0.946249
Ahr	1422631_at	Rac1	1423734_at	2	-0.248564	80	0.933126
Ahr	1422631_at	H2afx	1416746_at	2	-0.154595	80	0.943103
Ahr	1422631_at	Pccb	1450969_at	2	-0.245997	80	0.945721
Ahr	1422631_at	Mum1	1416536_at	2	-0.211787	0	0.965124
Ahr	1422631_at	Pold2	1448277_at	2	-0.06099	0	0.940013
Ahr	1422631_at	Cdk5rap3	1423067_at	2	-0.344433	80	0.949263
Ahr	1422631_at	Trim47	1426784_at	2	-0.353543	80	0.949673
Ahr	1422631_at	Osgep	1418529_at	2	-0.253545	80	0.962347
Ahr	1422631_at	Prnpip1	1425265_a_at	2	-0.165907	80	0.898319
Ahr	1422631_at	Scarb1	1416050_a_at	2	-0.205142	80	0.871816
Ahr	1422631_at	Hirip3	1434936_at	2	-0.203717	80	0.871886
Ahr	1422631_at	Hprt1	1448736_a_at	2	-0.287634	80	0.859616
Ahr	1422631_at	Siva1	1418377_a_at	2	-0.269586	80	0.86589
Ahr	1422631_at	Mccc2	1454840_at	2	-0.276255	80	0.856979
Ahr	1422631_at	Tm9sf1	1418198_a_at	2	-0.133217	80	0.867505
Ahr	1422631_at	Nme4	1416798_a_at	2	-0.342282	80	0.922424
Ahr	1422631_at	Polr3h	1424227_at	2	-0.153995	0	1.03109
Ahr	1422631_at	Rps2 /// EG243642 /// EG544872 /// EG545808 /// EG546164 /// LOC546298 /// LOC620248 /// LOC620559 /// LOC621842 /// LOC623242 /// LOC628962 /// LOC629408 /// LOC634678 /// LOC635931 /// LOC637606 /// LOC639043 /// LOC639606 /// LOC665951 /// EG666668 /// LOC666682 /// LOC667093 /// LOC667116 /// EG667279 /// EG667847 /// LOC669028 /// LOC669347 /// LOC669682 /// LOC670133 /// LOC670228 /// LOC67…	1431765_a_at	2	-0.147231	0	1.03109
Ahr	1422631_at	Nt5c2	1425933_a_at	2	-0.462755	80	1.03109
Ahr	1422631_at	Mcm3	1426653_at	3	-0.266167	80	0.863549
Ahr	1422631_at	Sgol2	1437370_at	3	-0.222268	80	0.901303
Ahr	1422631_at	Dtymk	1449116_a_at	3	-0.174158	80	0.870218
Ahr	1422631_at	Ube2t	1422462_at	3	-0.184013	80	0.899103
Ahr	1422631_at	Angptl2	1421002_at	3	-0.125477	80	0.890785
Ahr	1422631_at	Ncaph	1423920_at	3	-0.332245	80	0.854638
Ahr	1422631_at	F730047E07Rik	1439562_at	3	-0.265623	80	0.883713
Ahr	1422631_at	Clspn	1456280_at	3	-0.338223	80	0.863516
Ahr	1422631_at	Brca2	1419076_a_at	3	-0.35006	80	0.895211
Ahr	1422631_at	Fancd2	1439091_at	3	-0.260665	80	0.878006
Ahr	1422631_at	Recql	1418339_at	3	-0.212803	80	0.890989
Ahr	1422631_at	Tubgcp2	1455868_a_at	3	-0.297121	80	0.863399
Ahr	1422631_at	Tfdp1 /// LOC664889 /// LOC672007 /// LOC674691	1423241_a_at	3	-0.183581	80	0.865232
Ahr	1422631_at	Thex1	1418828_at	3	-0.210137	80	0.864442
Ahr	1422631_at	Mlf1ip	1428518_at	3	-0.411218	80	0.890223
Ahr	1422631_at	Kif23	1455990_at	3	-0.336147	80	0.868848
Ahr	1422631_at	Fbxo5	1429499_at	3	-0.205611	0	0.85559
Ahr	1422631_at	E2f7	1437187_at	3	-0.304515	80	0.884891
Ahr	1422631_at	1500010J02Rik	1423655_a_at	3	-0.251102	80	0.864957
Ahr	1422631_at	6720460F02Rik	1452073_at	3	-0.254025	80	0.887123
Ahr	1422631_at	3000004C01Rik	1453226_at	3	-0.283549	80	0.8621
Ahr	1422631_at	Tieg3	1437241_at	3	-0.451688	80	0.856842
Ahr	1422631_at	Dnajc9	1426473_at	3	-0.328349	80	0.875187
Ahr	1422631_at	Chaf1b	1423877_at	3	-0.435179	80	0.857234
Ahr	1422631_at	Ccnf	1422513_at	3	-0.215785	80	0.976107
Ahr	1422631_at	Lmnb1	1423520_at	3	-0.339049	80	0.878701
Ahr	1422631_at	Cdca5	1416802_a_at	3	-0.223845	80	0.878375
Ahr	1422631_at	Dut	1419270_a_at	3	-0.324515	80	1.03963
Ahr	1422631_at	Ect2	1419513_a_at	3	-0.30153	80	0.991304
Ahr	1422631_at	Usp1	1451080_at	3	-0.278512	0	1.01331
Ahr	1422631_at	Kif2c	1454221_a_at	3	-0.174883	80	0.992656
Ahr	1422631_at	Topbp1	1452241_at	3	-0.299652	80	0.989545
Ahr	1422631_at	Rpa1	1423293_at	3	-0.313704	80	0.992908
Ahr	1422631_at	Spag5	1433892_at	3	-0.262883	80	0.982931
Ahr	1422631_at	Esco2	1428304_at	3	-0.269197	80	1.02086
Ahr	1422631_at	Ebi2	1437356_at	3	-0.245748	20	0.99429
Ahr	1422631_at	Nup155	1449200_at	3	-0.203433	80	1.00913
Ahr	1422631_at	Sgol1	1418919_at	3	-0.20512	80	1.02852
Ahr	1422631_at	Aspm	1422814_at	3	-0.32186	80	0.940013
Ahr	1422631_at	Nek2	1417299_at	3	-0.287187	80	0.950852
Ahr	1422631_at	Mcm2	1448777_at	3	-0.389686	80	0.961982
Ahr	1422631_at	Rad51ap1	1417938_at	3	-0.323317	80	0.963755
Ahr	1422631_at	Pold1	1448187_at	3	-0.303456	80	0.94655
Ahr	1422631_at	Asf1b	1423714_at	3	-0.246724	80	0.940013
Ahr	1422631_at	2610510J17Rik	1427105_at	3	-0.352916	80	0.954451
Ahr	1422631_at	Tfdp2	1435344_at	3	-0.381886	80	0.946595
Ahr	1422631_at	Dna2l	1452210_at	3	-0.224272	50	0.985977
Ahr	1422631_at	Fignl1	1422430_at	3	-0.299987	80	0.94967
Ahr	1422631_at	D14Ertd500e	1451103_at	3	-0.412084	80	0.971756
Ahr	1422631_at	Rad21	1416161_at	3	-0.390474	80	0.940572
Ahr	1422631_at	2600005O03Rik	1452912_at	3	-0.421296	80	0.959687
Ahr	1422631_at	Espl1	1433862_at	3	-0.290584	80	0.939841
Ahr	1422631_at	Mcm4	1416214_at	3	-0.36977	80	0.955742
Ahr	1422631_at	2610039C10Rik	1428483_a_at	3	-0.458049	80	0.952789
Ahr	1422631_at	C230078M08Rik	1435564_at	3	-0.30054	80	0.937657
Ahr	1422631_at	Smc3	1450950_at	3	-0.257224	80	0.940013
Ahr	1422631_at	Dsn1	1417139_at	3	-0.292707	80	0.907865
Ahr	1422631_at	Cdkn2c	1416868_at	3	-0.36664	80	0.877098
Ahr	1422631_at	Rcc1	1416962_at	3	-0.165219	80	0.868599
Ahr	1422631_at	E2f8	1436186_at	3	-0.414996	80	0.863145
Ahr	1422631_at	Rrm1	1415878_at	3	-0.268679	80	0.859596
Ahr	1422631_at	Gmpr	1448530_at	3	-0.333289	80	0.865633
Ahr	1422631_at	Tcf19	1423809_at	3	-0.356107	80	0.876898
Ahr	1422631_at	2810433K01Rik	1450496_a_at	3	-0.241929	80	0.876825
Ahr	1422631_at	2700094K13Rik	1436349_at	3	-0.304041	80	1.00402
Ahr	1422631_at	Kif22	1423813_at	3	-0.29231	80	1.02431
Ahr	1422631_at	C79407	1434767_at	3	-0.215498	80	1.03109
Ahr	1422631_at	Cdca2	1455983_at	3	-0.238775	80	1.00543
Ahr	1422631_at	Atad2	1436174_at	3	-0.307317	80	1.03109
Ahr	1422631_at	Atic	1428506_at	4	0.112004	80	0.85851
Ahr	1422631_at	Centg2	1435432_at	4	0.135552	0	0.898383
Ahr	1422631_at	Dars	1423800_at	4	0.011842	60	0.873308
Ahr	1422631_at	Smyd2	1424760_a_at	4	-0.117078	20	0.858645
Ahr	1422631_at	Ahcy	1417125_at	4	0.147734	80	0.865805
Ahr	1422631_at	Sfrs6	1448454_at	4	-0.03358	80	0.872361
Ahr	1422631_at	Scye1	1416486_at	4	-0.152686	0	0.86263
Ahr	1422631_at	Txlna	1434448_at	4	0.272267	80	0.868598
Ahr	1422631_at	Srm	1421260_a_at	4	0.069712	80	0.876276
Ahr	1422631_at	Dhx15	1416145_at	4	0.145922	80	0.857353
Ahr	1422631_at	3110082I17Rik	1453007_at	4	-0.149785	80	0.878207
Ahr	1422631_at	Cnbp	1416244_a_at	4	0.031481	80	0.872289
Ahr	1422631_at	Phb2	1416202_at	4	0.037689	80	0.854696
Ahr	1422631_at	Usp5	1448311_at	4	-0.052466	0	0.882423
Ahr	1422631_at	Prmt7	1451248_at	4	-0.011659	20	0.860877
Ahr	1422631_at	Cyb5b	1417766_at	4	0.168901	80	0.870662
Ahr	1422631_at	Rpl13	1450150_a_at	4	-0.238548	80	0.891836
Ahr	1422631_at	Mlh1	1417360_at	4	-0.080568	0	0.856957
Ahr	1422631_at	Crsp2	1437632_at	4	0.057004	80	0.906151
Ahr	1422631_at	Rps15	1416088_a_at	4	-0.163844	80	0.857241
Ahr	1422631_at	Gnb2l1	1455168_a_at	4	-0.094093	80	0.858807
Ahr	1422631_at	Hnrpab	1415914_at	4	-0.092242	80	0.932998
Ahr	1422631_at	Aatf	1432394_a_at	4	0.170652	80	0.880238
Ahr	1422631_at	Pcyt2	1420493_a_at	4	0.152009	80	0.854908
Ahr	1422631_at	Fasn	1423828_at	4	0.020662	80	0.867221
Ahr	1422631_at	Lyrm4	1455588_at	4	0.124858	0	0.867155
Ahr	1422631_at	Sfxn1	1417560_at	4	-0.116873	20	0.886058
Ahr	1422631_at	Top2b	1416731_at	4	-0.155734	80	0.870038
Ahr	1422631_at	Nde1	1435737_a_at	4	0.318796	80	0.928613
Ahr	1422631_at	Dscr2	1448307_at	4	0.095703	80	0.886375
Ahr	1422631_at	Sfxn3	1417893_at	4	-0.034769	0	0.875186
Ahr	1422631_at	Imp4	1426213_at	4	0.259014	60	1.02239
Ahr	1422631_at	Cyp20a1	1435616_at	4	0.14446	80	0.995922
Ahr	1422631_at	Chd1l	1449415_at	4	0.015177	0	1.05841
Ahr	1422631_at	Hnrpr	1427129_a_at	4	-0.113936	80	0.99329
Ahr	1422631_at	Polr2b	1433552_a_at	4	-0.223484	0	1.07251
Ahr	1422631_at	Arbp	1419441_at	4	-0.114949	80	0.989293
Ahr	1422631_at	Dfna5h	1421534_at	4	-0.023421	80	1.07251
Ahr	1422631_at	Rps3	1435151_a_at	4	-0.184533	80	1.00054
Ahr	1422631_at	Ap2a2	1452490_a_at	4	-0.07187	0	1.00474
Ahr	1422631_at	Heatr3	1456597_at	4	0.091895	80	1.0246
Ahr	1422631_at	Nudt21	1417681_at	4	-0.190858	0	0.995957
Ahr	1422631_at	Rpl4	1425183_a_at	4	-0.060915	80	1.00653
Ahr	1422631_at	Prps1	1416052_at	4	-0.096412	80	0.98306
Ahr	1422631_at	Pdha1	1418560_at	4	0.129837	80	0.996709
Ahr	1422631_at	Pa2g4	1423060_at	4	0.15325	80	1.02746
Ahr	1422631_at	Npm1	1415839_a_at	4	-0.101451	80	1.07428
Ahr	1422631_at	Mybbp1a	1423430_at	4	0.184563	80	1.03334
Ahr	1422631_at	Mthfd1	1415917_at	4	-0.098234	80	0.998342
Ahr	1422631_at	Lass5	1451209_at	4	0.085075	0	0.985009
Ahr	1422631_at	Nubp1	1418906_at	4	-0.122918	0	1.03059
Ahr	1422631_at	Tcp1	1448122_at	4	0.349519	80	0.988106
Ahr	1422631_at	Wdr12	1448646_at	4	0.038047	80	0.934588
Ahr	1422631_at	Mki67ip	1424001_at	4	0.20141	80	0.935127
Ahr	1422631_at	Larp7	1428310_at	4	-0.09947	80	0.945686
Ahr	1422631_at	Thumpd1	1436007_a_at	4	-0.183027	0	0.96052
Ahr	1422631_at	Rpl36a	1416807_at	4	-0.138401	80	0.937655
Ahr	1422631_at	D10Jhu81e	1449000_at	4	0.431901	80	0.938018
Ahr	1422631_at	C1qbp	1448274_at	4	-0.091336	0	0.940867
Ahr	1422631_at	Cltb	1460740_at	4	-0.045571	80	0.939041
Ahr	1422631_at	Fdft1	1448130_at	4	0.326409	80	0.943029
Ahr	1422631_at	Cebpz	1420497_a_at	4	0.027338	80	0.958748
Ahr	1422631_at	Prpf19	1449635_at	4	-0.060389	20	0.934357
Ahr	1422631_at	Ugcgl1	1455839_at	4	0.128088	60	0.875683
Ahr	1422631_at	Rpl5 /// LOC382740 /// EG665407 /// LOC668032 /// LOC672748 /// LOC675821	1451077_at	4	0.042323	80	0.8601
Ahr	1422631_at	Smc6	1448829_at	4	-0.051763	0	0.855952
Ahr	1422631_at	Ddx46	1455103_at	4	-0.085109	20	0.891638
Ahr	1422631_at	Samm50	1428068_at	4	-0.098246	0	0.863381
Ahr	1422631_at	Gart	1416283_at	4	0.018576	80	0.899568
Ahr	1422631_at	Ncl	1415771_at	4	-0.150414	80	1.016
Ahr	1422631_at	Gmps	1433567_at	4	-0.142047	20	1.03109
Ahr	1422631_at	Prep	1422796_at	4	0.228507	60	1.01507
Ahr	1422631_at	Anp32b	1417082_at	5	-0.090341	80	0.884013
Ahr	1422631_at	Kcnab2	1416956_at	5	-0.134556	80	0.892562
Ahr	1422631_at	Kras	1451979_at	5	-0.331454	80	0.861132
Ahr	1422631_at	Rpl13a	1417608_a_at	5	-0.389248	80	0.876881
Ahr	1422631_at	Man2a2	1435203_at	5	-0.308481	80	0.879171
Ahr	1422631_at	Arrb1	1460444_at	5	-0.119057	80	0.866973
Ahr	1422631_at	Oat	1416452_at	5	-0.131568	80	0.876787
Ahr	1422631_at	9130011J15Rik	1415705_at	5	-0.081809	0	0.885965
Ahr	1422631_at	Fto	1448223_at	5	-0.220942	20	0.854532
Ahr	1422631_at	Mbtps1	1448240_at	5	-0.141747	80	0.856618
Ahr	1422631_at	Tcf12	1421908_a_at	5	-0.347143	80	0.912187
Ahr	1422631_at	Mid1ip1	1416840_at	5	-0.340065	80	0.878854
Ahr	1422631_at	Galnt4	1455915_at	5	-0.220188	0	0.892774
Ahr	1422631_at	Ulk2	1448858_at	5	-0.331446	80	0.869252
Ahr	1422631_at	Kif2a	1450052_at	5	-0.062335	80	0.914149
Ahr	1422631_at	Emb	1415856_at	5	-0.12853	80	0.911854
Ahr	1422631_at	Dnajc3	1433887_at	5	-0.027735	0	0.883267
Ahr	1422631_at	Yaf2	1429839_a_at	5	-0.140584	60	0.886839
Ahr	1422631_at	Calm2	1423807_a_at	5	-0.153339	80	0.862911
Ahr	1422631_at	Npc1	1423086_at	5	-0.267925	80	0.878261
Ahr	1422631_at	Fads1	1423680_at	5	-0.337452	80	0.894253
Ahr	1422631_at	Tm9sf3	1428412_at	5	-0.092955	20	0.856766
Ahr	1422631_at	Tram1	1423732_at	5	-0.359267	80	0.985811
Ahr	1422631_at	Abi2	1433985_at	5	0.07588	0	1.07251
Ahr	1422631_at	Lrrfip1	1433842_at	5	-0.385195	80	0.99427
Ahr	1422631_at	Fkbp1a	1448184_at	5	-0.120942	0	1.00641
Ahr	1422631_at	4930504E06Rik	1426655_a_at	5	-0.100436	80	0.999504
Ahr	1422631_at	Dpagt1	1448549_a_at	5	0.140484	80	0.988274
Ahr	1422631_at	Abhd14b	1451326_at	5	-0.368171	80	1.02903
Ahr	1422631_at	Stt3b	1426342_at	5	-0.05715	0	1.01212
Ahr	1422631_at	Hccs	1420890_at	5	-0.054169	0	0.98276
Ahr	1422631_at	Hint1	1424018_at	5	-0.263496	80	1.02852
Ahr	1422631_at	Sypl	1422880_at	5	-0.371472	0	1.07251
Ahr	1422631_at	Entpd5	1417384_at	5	0.030642	60	0.997192
Ahr	1422631_at	Rps6ka5	1431050_at	5	-0.29807	80	1.02852
Ahr	1422631_at	Qk	1417073_a_at	5	-0.317044	80	0.996585
Ahr	1422631_at	5730405I09Rik	1428971_at	5	-0.334468	80	0.983908
Ahr	1422631_at	Ss18	1419360_a_at	5	-0.058236	0	1.07428
Ahr	1422631_at	Stard4	1429240_at	5	0.046834	80	1.00938
Ahr	1422631_at	Matr3	1438368_a_at	5	-0.051992	80	1.01379
Ahr	1422631_at	Dym	1423736_a_at	5	-0.223877	80	1.01155
Ahr	1422631_at	Slk	1433999_at	5	-0.21236	20	1.07251
Ahr	1422631_at	Btf3l4	1451222_at	5	-0.088596	0	0.942466
Ahr	1422631_at	Zfp326	1419181_at	5	-0.083992	0	0.946156
Ahr	1422631_at	Snx25	1455020_at	5	0.121988	0	0.939929
Ahr	1422631_at	Nudt4	1418505_at	5	-0.196015	80	0.940013
Ahr	1422631_at	Pnpo	1415793_at	5	-0.205794	80	0.933724
Ahr	1422631_at	1110018J18Rik	1434441_at	5	-0.221064	80	0.936953
Ahr	1422631_at	Cbr3	1427912_at	5	0.077117	80	0.981983
Ahr	1422631_at	Prkrir	1426483_at	5	-0.1682	0	0.902477
Ahr	1422631_at	Gga2	1428141_at	5	-0.291341	80	0.878197
Ahr	1422631_at	1110004B13Rik	1429058_at	5	-0.136606	80	0.892823
Ahr	1422631_at	Hist1h1c	1416101_a_at	5	-0.36081	80	0.895774
Ahr	1422631_at	Mib1	1454740_at	5	-0.228952	0	0.898394
Ahr	1422631_at	Cd8b1	1448569_at	5	-0.089816	80	1.00456
Ahr	1422631_at	Rps11	1424000_a_at	5	-0.331376	80	1.016
Ahr	1422631_at	Adk	1416319_at	5	-0.37984	80	1.01297
Ahr	1422631_at	Ddef1	1435059_at	5	0.070895	60	1.00543
Ahr	1422631_at	Stat1	1420915_at	6	0.190853	80	0.895913
Ahr	1422631_at	Tor3a	1450454_at	6	0.146011	80	0.865855
Ahr	1422631_at	Gca	1451451_at	6	-0.031669	0	0.858797
Ahr	1422631_at	Phf21a	1418391_at	6	-0.060587	20	0.901368
Ahr	1422631_at	Zbp1	1419604_at	6	0.291401	80	0.867094
Ahr	1422631_at	Cnn3	1426724_at	6	0.115796	80	0.870438
Ahr	1422631_at	Aldh1b1	1451260_at	6	0.121836	80	0.873773
Ahr	1422631_at	Nub1	1420535_a_at	6	0.059926	20	0.878741
Ahr	1422631_at	Cxcl11	1419697_at	6	0.038815	0	0.874378
Ahr	1422631_at	Rnf34	1415791_at	6	0.165085	80	0.90189
Ahr	1422631_at	1600014C10Rik	1424444_a_at	6	0.055402	80	0.901218
Ahr	1422631_at	Cttn	1423917_a_at	6	0.114035	80	0.883847
Ahr	1422631_at	AA960436	1448583_at	6	0.197701	80	0.910502
Ahr	1422631_at	Fgd6	1419322_at	6	-0.135443	60	0.867255
Ahr	1422631_at	Tmcc3	1434252_at	6	0.085231	80	0.89379
Ahr	1422631_at	Psme4	1452211_at	6	-0.111578	0	0.90566
Ahr	1422631_at	Npc2	1443266_at	6	0.085309	40	0.866273
Ahr	1422631_at	Sptlc2	1460243_at	6	0.252713	80	0.883529
Ahr	1422631_at	Pnp /// LOC545044 /// LOC667034	1453299_a_at	6	0.286201	80	0.861032
Ahr	1422631_at	Ext1	1417730_at	6	0.238208	80	0.86602
Ahr	1422631_at	Gsdmdc1	1428767_at	6	0.221386	80	0.864513
Ahr	1422631_at	Gtpbp2	1448437_a_at	6	0.066289	80	0.864455
Ahr	1422631_at	Plcl2	1426450_at	6	-0.300986	20	0.862939
Ahr	1422631_at	Nr3c1	1421867_at	6	0.132862	80	0.870995
Ahr	1422631_at	Lipg	1421262_at	6	-0.072278	80	0.85733
Ahr	1422631_at	Insl6	1418346_at	6	-0.008189	0	0.869641
Ahr	1422631_at	Sgk3	1450036_at	6	0.319705	80	1.00642
Ahr	1422631_at	Ogfr	1422511_a_at	6	0.159435	80	0.986477
Ahr	1422631_at	AI451617	1438716_at	6	0.248733	80	0.987704
Ahr	1422631_at	D14Ertd668e	1438868_at	6	0.082332	80	0.992497
Ahr	1422631_at	Psmb9	1450696_at	6	0.040496	80	1.00501
Ahr	1422631_at	Batf2	1430005_a_at	6	0.193939	80	0.986207
Ahr	1422631_at	Ms4a4b	1423467_at	6	0.078053	80	1.07251
Ahr	1422631_at	Ncoa3	1422737_at	6	-0.43511	20	0.949803
Ahr	1422631_at	Mov10	1416380_at	6	-0.063844	0	0.96462
Ahr	1422631_at	Ccdc23	1425616_a_at	6	0.133149	80	0.936992
Ahr	1422631_at	Inpp5b	1451330_a_at	6	0.343879	80	0.940013
Ahr	1422631_at	Slc25a22	1452653_at	6	0.150768	80	0.972242
Ahr	1422631_at	Pcsk7	1417180_at	6	0.069644	80	0.936381
Ahr	1422631_at	Atxn7l4	1428279_a_at	6	0.194832	80	0.934456
Ahr	1422631_at	Papd4	1419183_at	6	-0.224162	0	0.940013
Ahr	1422631_at	Epsti1	1452087_at	6	-0.127022	0	0.936332
Ahr	1422631_at	Tspo	1416695_at	6	0.159781	80	0.956929
Ahr	1422631_at	1300018I05Rik	1451082_at	6	0.305235	80	0.950197
Ahr	1422631_at	Pttg1	1419620_at	6	0.126614	0	0.857828
Ahr	1422631_at	Snw1	1429002_at	6	-0.081939	0	0.868046
Ahr	1422631_at	Bfar	1426488_at	6	0.248398	80	0.857411
Ahr	1422631_at	Tap2	1453913_a_at	6	0.217435	80	0.860543
Ahr	1422631_at	Wdfy1	1424749_at	6	-0.302377	80	1.00456
Ahr	1422631_at	Nmi	1425719_a_at	6	0.086271	60	1.03109
Ahr	1422631_at	Etv6	1423401_at	6	0.2755	80	1.03196
Ahr	1422631_at	Tyk2	1417306_at	6	0.13995	60	1.03109
Ahr	1422631_at	Ube1l	1426971_at	6	0.198133	80	1.02754
Ahr	1422631_at	Ptma	1423455_at	7	-0.336248	80	0.896825
Ahr	1422631_at	Ppp3ca	1426401_at	7	-0.547833	80	0.859441
Ahr	1422631_at	6720467C03Rik	1451570_a_at	7	-0.274936	80	0.866346
Ahr	1422631_at	Fuca1	1416109_at	7	-0.527534	80	0.871117
Ahr	1422631_at	C1qdc2	1417393_a_at	7	-0.288974	80	0.856758
Ahr	1422631_at	Alox5ap	1452016_at	7	-0.373386	80	0.877688
Ahr	1422631_at	Prcp	1452191_at	7	-0.297508	80	0.877901
Ahr	1422631_at	2310007H09Rik	1452889_at	7	-0.410723	80	0.902936
Ahr	1422631_at	Gpx1	1460671_at	7	-0.304097	80	0.878208
Ahr	1422631_at	Plp2	1453572_a_at	7	-0.287433	80	0.87684
Ahr	1422631_at	Prdx4	1416167_at	7	-0.420843	80	0.91888
Ahr	1422631_at	Phka2	1434518_at	7	-0.453869	80	0.857626
Ahr	1422631_at	Rtn4	1452649_at	7	-0.353725	80	0.902406
Ahr	1422631_at	Abcc3	1428988_at	7	-0.331574	80	0.865699
Ahr	1422631_at	Dhfr	1419172_at	7	-0.414704	80	0.871777
Ahr	1422631_at	Tmtc4	1428113_at	7	-0.394021	80	0.861523
Ahr	1422631_at	Dab2	1420498_a_at	7	-0.385853	80	0.905148
Ahr	1422631_at	2410018G20Rik	1452591_a_at	7	-0.501418	80	0.881245
Ahr	1422631_at	Tubb6	1416431_at	7	-0.053256	80	0.919443
Ahr	1422631_at	Pscdbp	1435697_a_at	7	-0.198872	80	0.98644
Ahr	1422631_at	Rbl1	1425166_at	7	-0.452416	80	0.98886
Ahr	1422631_at	S100a6	1421375_a_at	7	0.052023	20	0.983983
Ahr	1422631_at	Tnni2	1416889_at	7	-0.504602	80	1.0001
Ahr	1422631_at	Ccnd1	1448698_at	7	-0.61638	80	0.9965
Ahr	1422631_at	Gins4	1417913_at	7	-0.290751	80	0.986858
Ahr	1422631_at	Tmpo	1452036_a_at	7	-0.39835	80	0.99913
Ahr	1422631_at	Hmga2	1422851_at	7	-0.569954	80	1.02474
Ahr	1422631_at	Adssl1	1449383_at	7	-0.271381	80	0.994451
Ahr	1422631_at	BC004728	1425108_a_at	7	-0.504773	80	1.00962
Ahr	1422631_at	D17H6S56E-5	1417822_at	7	-0.375513	80	0.993266
Ahr	1422631_at	Ptpn18	1419125_at	7	-0.636175	80	0.946782
Ahr	1422631_at	Gsn	1415812_at	7	-0.30159	80	0.936831
Ahr	1422631_at	Anapc5	1416906_at	7	-0.509186	80	0.941674
Ahr	1422631_at	Igsf4a	1417378_at	7	-0.372699	80	0.955355
Ahr	1422631_at	Commd4	1417006_at	7	-0.436609	80	0.95795
Ahr	1422631_at	Suv39h1	1427382_a_at	7	-0.31815	80	0.958545
Ahr	1422631_at	Uchl5ip	1424277_at	7	-0.423471	80	0.952736
Ahr	1422631_at	Dek	1452659_at	7	-0.571762	80	0.971484
Ahr	1422631_at	Rabl4	1424648_at	7	-0.374762	80	0.939869
Ahr	1422631_at	Impa2	1418665_at	7	-0.335051	80	0.946626
Ahr	1422631_at	Mcm6	1416251_at	7	-0.504779	80	0.864528
Ahr	1422631_at	S100a10	1416762_at	7	-0.200818	80	0.864882
Ahr	1422631_at	Antxr2	1426708_at	7	-0.415132	80	0.883444
Ahr	1422631_at	6-Sep	1424181_at	7	-0.479759	80	0.861166
Ahr	1422631_at	9030617O03Rik	1424226_at	7	-0.094712	80	0.857928
Ahr	1422631_at	Dhrs4	1419382_a_at	7	-0.393532	80	0.867978
Ahr	1422631_at	Rogdi	1451421_a_at	7	-0.419739	80	0.866363
Ahr	1422631_at	Nrm	1417971_at	7	-0.33687	80	0.927311
Ahr	1422631_at	Pcna	1417947_at	7	-0.539542	80	1.00889
Ahr	1422631_at	Lmna	1421654_a_at	7	-0.089814	80	1.03109
Ahr	1422631_at	Arpc3	1448279_at	7	-0.520296	80	1.03109
Ahr	1422631_at	Crip1	1416326_at	7	-0.072129	80	1.02718
Ahr	1422631_at	Igsf9	1420518_a_at	8	0.049358	80	0.879202
Ahr	1422631_at	St6galnac4	1418075_at	8	-0.145401	80	0.868623
Ahr	1422631_at	Stam2	1416975_at	8	0.234769	0	0.873846
Ahr	1422631_at	Fbn1	1460208_at	8	-0.06033	0	0.858826
Ahr	1422631_at	Car2	1448752_at	8	0.341313	80	0.868072
Ahr	1422631_at	Mycl1	1434777_at	8	0.291445	80	0.855985
Ahr	1422631_at	Stx2	1418164_at	8	-0.203616	0	0.872985
Ahr	1422631_at	Flt1	1440926_at	8	-0.037991	0	0.854911
Ahr	1422631_at	Tmem140	1424354_at	8	-0.261383	0	0.893847
Ahr	1422631_at	Zfp324	1437959_at	8	0.142934	80	0.860887
Ahr	1422631_at	Armcx6	1434409_at	8	-0.097095	80	0.883054
Ahr	1422631_at	Nlgn2	1455143_at	8	-0.116272	40	0.88986
Ahr	1422631_at	Fut8	1460319_at	8	-0.024878	0	0.863313
Ahr	1422631_at	Srd5a1	1431101_a_at	8	-0.104437	0	0.898883
Ahr	1422631_at	Nhlrc2	1453048_at	8	0.042971	0	0.921072
Ahr	1422631_at	Rfx5	1423103_at	8	0.040429	0	0.998912
Ahr	1422631_at	Cept1	1459406_at	8	0.12428	0	0.983601
Ahr	1422631_at	G3bp2	1415697_at	8	0.075794	80	0.991104
Ahr	1422631_at	Rabl5	1424575_at	8	0.042752	80	1.02512
Ahr	1422631_at	Crbn	1423094_at	8	0.126714	80	0.984536
Ahr	1422631_at	Tmco3	1426711_at	8	0.265338	80	1.01164
Ahr	1422631_at	Cyld	1429618_at	8	-0.016086	20	1.00275
Ahr	1422631_at	Grap	1429387_at	8	-0.135113	80	1.00288
Ahr	1422631_at	Stx8	1418089_at	8	0.15994	80	0.99877
Ahr	1422631_at	Gadd45g	1453851_a_at	8	-0.090991	80	0.984601
Ahr	1422631_at	Hrh2	1423639_at	8	-0.15769	20	1.01212
Ahr	1422631_at	Ddx4	1427242_at	8	-0.120714	0	0.986418
Ahr	1422631_at	Birc6	1419563_at	8	0.1169	80	0.990853
Ahr	1422631_at	0710001B24Rik	1429613_at	8	-0.080132	0	0.940013
Ahr	1422631_at	Kynu	1430570_at	8	-0.072843	0	0.967494
Ahr	1422631_at	Pou3f1	1422068_at	8	-0.115008	80	0.956868
Ahr	1422631_at	Igbp1	1460737_at	8	-0.022439	80	0.970449
Ahr	1422631_at	Socs2	1449109_at	8	-0.048794	0	0.935428
Ahr	1422631_at	Carhsp1	1415975_at	8	-0.394969	80	0.948228
Ahr	1422631_at	5330431N19Rik	1452603_at	8	-0.110793	20	0.95431
Ahr	1422631_at	Rufy3	1455605_at	8	-0.378695	80	0.878307
Ahr	1422631_at	Mecp2	1449266_at	8	0.304372	20	0.861518
Ahr	1422631_at	Sell	1419480_at	8	-0.247764	0	1.03109
Ahr	1422631_at	Treml2	1440938_at	8	-0.356759	0	1.02527
Ahr	1422631_at	Tmem178	1429175_at	8	0.258105	0	1.01163
Ahr	1422631_at	Rnf149	1429321_at	9	0.495538	80	0.859706
Ahr	1422631_at	Rasgrp1	1434295_at	9	0.507383	80	0.863061
Ahr	1422631_at	Psma5	1424681_a_at	9	0.323527	80	0.871534
Ahr	1422631_at	Lmo4	1420981_a_at	9	0.466607	80	0.858733
Ahr	1422631_at	Dnaja1	1460179_at	9	0.359887	80	0.855479
Ahr	1422631_at	AI314180	1452122_at	9	0.535422	80	0.882277
Ahr	1422631_at	Gng12	1421947_at	9	0.395465	80	0.866662
Ahr	1422631_at	Il4ra	1421034_a_at	9	0.368953	80	0.884385
Ahr	1422631_at	1110019N10Rik	1428874_at	9	0.369745	80	0.863797
Ahr	1422631_at	Atp1b3	1423126_at	9	0.114675	80	0.855039
Ahr	1422631_at	P4ha1	1452094_at	9	0.423241	80	0.894676
Ahr	1422631_at	Arid5b	1458238_at	9	0.293257	0	0.908066
Ahr	1422631_at	Rab10	1422664_at	9	0.529454	80	0.864342
Ahr	1422631_at	Gphn	1426463_at	9	0.512605	80	0.88023
Ahr	1422631_at	Mefv	1460283_at	9	0.599856	80	0.897921
Ahr	1422631_at	Ms4a6d	1419598_at	9	0.443408	80	0.867607
Ahr	1422631_at	M6pr	1416385_a_at	9	0.396237	80	0.996709
Ahr	1422631_at	Frag1	1424614_at	9	0.462188	80	1.06087
Ahr	1422631_at	Chordc1	1460645_at	9	0.480244	80	0.989633
Ahr	1422631_at	Armc7	1424446_at	9	0.429206	80	0.986627
Ahr	1422631_at	5133401N09Rik	1424496_at	9	0.220267	80	1.00523
Ahr	1422631_at	Mrpl52	1460701_a_at	9	0.593642	80	1.01906
Ahr	1422631_at	Cfb	1417314_at	9	0.32729	80	0.99567
Ahr	1422631_at	Plcb3	1448661_at	9	0.484637	80	0.990747
Ahr	1422631_at	Pik3ap1	1429831_at	9	0.431263	80	0.986343
Ahr	1422631_at	Pkp4	1452209_at	9	0.253008	0	0.935463
Ahr	1422631_at	Ubap1	1423185_a_at	9	0.229308	80	0.954285
Ahr	1422631_at	6330548G22Rik	1430041_at	9	0.411158	80	0.935857
Ahr	1422631_at	Atp6v0a2	1449870_a_at	9	0.320782	80	0.954474
Ahr	1422631_at	Plekhg2	1418201_at	9	0.332426	0	0.971764
Ahr	1422631_at	Arrdc4	1426818_at	9	0.493084	80	0.950127
Ahr	1422631_at	Ppap2a	1422619_at	9	0.634108	80	0.938876
Ahr	1422631_at	Fyb	1452117_a_at	9	0.490861	80	0.961591
Ahr	1422631_at	Prdx5	1416381_a_at	9	0.475613	80	0.963513
Ahr	1422631_at	Tax1bp1	1448399_at	9	0.268213	80	0.889958
Ahr	1422631_at	Lyrm1	1431774_a_at	9	0.459268	80	0.865624
Ahr	1422631_at	Dock4	1457146_at	9	0.500626	80	0.859267
Ahr	1422631_at	Sipa1l1	1434222_at	9	0.579355	80	0.859402
Ahr	1422631_at	Abcc5	1435684_at	9	0.484572	80	0.878131
Ahr	1422631_at	Pfkfb3	1416432_at	9	0.51234	80	1.02806
Ahr	1422631_at	Siglec1	1427668_at	9	0.209411	80	1.02042
Ahr	1422631_at	Slc7a2	1436555_at	9	0.601903	80	1.02097
Ahr	1422631_at	Acsl1	1423883_at	9	0.54763	80	1.03109
Ahr	1422631_at	Ppm1h	1435510_at	9	0.157066	80	1.01297
Ahr	1422631_at	Nans	1417774_at	10	-0.076219	80	0.85877
Ahr	1422631_at	Unc84a	1426666_a_at	10	-0.038052	30	0.869976
Ahr	1422631_at	Mat2a	1423667_at	10	0.053351	80	0.936558
Ahr	1422631_at	BC017133	1451125_at	10	-0.046999	0	0.858032
Ahr	1422631_at	Pgm2l1	1452841_at	10	-0.009672	20	0.858711
Ahr	1422631_at	Gnpat	1417456_at	10	-0.146027	0	0.863068
Ahr	1422631_at	Prkar2a	1452915_at	10	-0.073959	0	0.889433
Ahr	1422631_at	Crtap	1448592_at	10	-0.139001	0	0.875587
Ahr	1422631_at	D11Ertd497e	1452200_at	10	-0.167974	20	0.869597
Ahr	1422631_at	Utp6	1424501_at	10	0.083279	80	0.866479
Ahr	1422631_at	Mgat2	1452037_at	10	-0.048939	40	0.908189
Ahr	1422631_at	Glrx5	1428553_at	10	-0.196237	80	0.891644
Ahr	1422631_at	2810002N01Rik	1429248_at	10	-0.196011	0	0.858763
Ahr	1422631_at	Slc30a5	1422497_at	10	-0.215316	80	0.962031
Ahr	1422631_at	Elp3	1426643_at	10	0.068645	80	0.90635
Ahr	1422631_at	Josd1	1460676_at	10	-0.093338	80	0.866391
Ahr	1422631_at	Glt8d3	1434876_at	10	0.249388	80	0.856701
Ahr	1422631_at	Sfrs2ip	1434691_at	10	-0.189968	0	0.880171
Ahr	1422631_at	2210010A19Rik	1436372_a_at	10	0.207598	80	0.899974
Ahr	1422631_at	Me2	1426572_at	10	-0.020672	0	0.880201
Ahr	1422631_at	Avpi1	1423122_at	10	0.027793	0	0.855951
Ahr	1422631_at	Mxi1	1450376_at	10	0.172317	0	0.890803
Ahr	1422631_at	Crls1	1429737_a_at	10	-0.04487	0	0.986522
Ahr	1422631_at	Rpn1	1416470_a_at	10	-0.091116	0	1.01431
Ahr	1422631_at	Fgfr1op2	1423591_at	10	-0.242707	0	0.9936
Ahr	1422631_at	2410018C20Rik	1417146_at	10	-0.170499	80	1.01201
Ahr	1422631_at	Tomm20	1423080_at	10	-0.117843	0	1.02852
Ahr	1422631_at	Tmem32	1436705_at	10	0.026834	80	0.994154
Ahr	1422631_at	Tmem97	1416376_at	10	0.010367	80	0.997665
Ahr	1422631_at	Sfrs1	1428100_at	10	-0.096752	0	1.07172
Ahr	1422631_at	Kpnb1	1448526_at	10	0.105859	80	0.986486
Ahr	1422631_at	Wrnip1	1448376_at	10	-0.065992	0	1.03492
Ahr	1422631_at	Gmfb	1448570_at	10	-0.096948	0	0.991953
Ahr	1422631_at	Sacs	1434958_at	10	-0.043808	60	0.983164
Ahr	1422631_at	Gpr180	1417245_at	10	0.046226	80	1.01201
Ahr	1422631_at	Ostf1	1452246_at	10	0.159556	80	1.00416
Ahr	1422631_at	Gpam	1419499_at	10	-0.188635	0	1.0044
Ahr	1422631_at	Tarsl1	1431125_a_at	10	0.223674	80	0.954416
Ahr	1422631_at	2010003O18Rik	1425211_at	10	-0.195001	0	0.939098
Ahr	1422631_at	1200011O22Rik	1428144_at	10	0.104477	0	0.939719
Ahr	1422631_at	2310073E15Rik	1428534_at	10	0.224802	80	0.935444
Ahr	1422631_at	Adcy7	1420970_at	10	-0.124938	80	0.966673
Ahr	1422631_at	Aprt	1423801_a_at	10	0.070953	80	0.961881
Ahr	1422631_at	Hmbs	1426475_at	10	-0.143596	80	0.948937
Ahr	1422631_at	Ipo11	1428096_at	10	-0.049	20	0.955439
Ahr	1422631_at	Stub1	1416580_a_at	10	-0.169717	0	0.951884
Ahr	1422631_at	Pcgf6	1424081_at	10	-0.127846	0	0.948569
Ahr	1422631_at	8430410A17Rik	1423786_at	10	-0.130605	80	0.878691
Ahr	1422631_at	Bax	1416837_at	10	0.011315	80	0.904848
Ahr	1422631_at	Nudcd2	1449140_at	10	-0.040813	0	0.880394
Ahr	1422631_at	Ndnl2	1422554_at	10	-0.109404	0	1.03109
Ahr	1422631_at	Nob1	1454957_at	10	0.296089	80	1.03109
Ahr	1422631_at	Tsnax	1423395_at	10	-0.197438	0	1.01097
Ahr	1422631_at	Slc39a13	1423926_at	11	0.527781	80	0.877505
Ahr	1422631_at	Csnk2a1	1419034_at	11	0.577583	80	0.857135
Ahr	1422631_at	D3Ucla1	1415828_a_at	11	0.499464	80	0.8725
Ahr	1422631_at	Ak3l1	1421830_at	11	0.744542	80	0.867149
Ahr	1422631_at	Eif2c3	1435904_at	11	0.633283	70	0.885198
Ahr	1422631_at	Clec2g	1442074_at	11	0.449387	80	0.864054
Ahr	1422631_at	2410127E16Rik	1431046_at	11	0.698111	0	0.85731
Ahr	1422631_at	Stard5	1422822_at	11	0.618219	80	0.873207
Ahr	1422631_at	Picalm	1451316_a_at	11	0.577163	80	0.879728
Ahr	1422631_at	Vegfc	1440739_at	11	0.648901	80	0.898008
Ahr	1422631_at	Acp5	1431609_a_at	11	0.774931	80	0.861308
Ahr	1422631_at	Alg9	1418844_at	11	0.629927	80	0.871867
Ahr	1422631_at	Pim2	1417216_at	11	0.730947	0	0.859655
Ahr	1422631_at	Lancl3	1437268_at	11	0.790013	80	0.910703
Ahr	1422631_at	Irak3	1435040_at	11	0.55743	80	0.92964
Ahr	1422631_at	Cpd	1442212_at	11	0.675472	80	0.858173
Ahr	1422631_at	Smurf2	1429045_at	11	0.500012	80	0.883096
Ahr	1422631_at	Ninj1	1448417_at	11	0.690239	0	0.871155
Ahr	1422631_at	Ghitm	1415881_at	11	-0.237365	80	0.855834
Ahr	1422631_at	Ero1l	1449324_at	11	0.608201	0	0.914094
Ahr	1422631_at	Dpysl2	1458188_at	11	0.246572	80	0.854576
Ahr	1422631_at	Abcc1	1459270_at	11	0.688095	0	0.858648
Ahr	1422631_at	Rhoq	1427918_a_at	11	0.421061	80	0.875374
Ahr	1422631_at	A430093F15Rik	1444299_at	11	0.681814	0	0.854665
Ahr	1422631_at	Dnajb10	1448657_a_at	11	0.591555	0	1.00201
Ahr	1422631_at	2210009G21Rik	1431831_at	11	0.500237	80	1.00523
Ahr	1422631_at	Tmem38b	1424700_at	11	0.365243	80	1.02852
Ahr	1422631_at	Setd8	1426406_at	11	0.588874	80	1.00402
Ahr	1422631_at	Tmem176a	1425603_at	11	0.661106	80	0.9828
Ahr	1422631_at	Alas1	1424126_at	11	0.682012	80	1.07251
Ahr	1422631_at	Phb	1435144_at	11	0.642905	80	1.02852
Ahr	1422631_at	Snapc1	1429335_at	11	0.66128	80	1.02667
Ahr	1422631_at	2510009E07Rik	1428097_at	11	0.511182	0	1.03492
Ahr	1422631_at	Esrra	1442864_at	11	0.451335	80	1.00406
Ahr	1422631_at	Acsl5	1428082_at	11	0.708919	80	0.997911
Ahr	1422631_at	Vti1a	1445374_at	11	0.608773	80	1.00721
Ahr	1422631_at	Slc7a11	1420413_at	11	0.741135	0	0.939087
Ahr	1422631_at	Slc2a1	1434773_a_at	11	0.641584	80	0.965297
Ahr	1422631_at	Hk2	1422612_at	11	0.599975	80	0.981129
Ahr	1422631_at	Rab6	1448304_a_at	11	0.369856	80	0.945344
Ahr	1422631_at	Vps37a	1429363_at	11	0.549653	80	0.981789
Ahr	1422631_at	Ttc19	1430043_at	11	0.466891	80	0.960325
Ahr	1422631_at	D16Ertd472e	1429897_a_at	11	0.613498	80	0.946121
Ahr	1422631_at	Cd55	1460242_at	11	0.754618	80	0.86352
Ahr	1422631_at	Fbxl5	1433441_at	11	0.549843	80	0.886443
Ahr	1422631_at	Tspan3	1416009_at	11	0.720991	80	0.883279
Ahr	1422631_at	Tmem49	1423722_at	11	0.438381	80	0.86112
Ahr	1422631_at	Ahr	1422631_at	11	1	0	0.880051
Ahr	1422631_at	Psma6	1416506_at	11	0.646037	80	0.899305
Ahr	1422631_at	Slc13a3	1416560_at	12	0.637737	80	0.861227
Ahr	1422631_at	Prokr1	1456543_at	12	0.344458	80	0.872072
Ahr	1422631_at	Bnip3	1422470_at	12	0.584935	80	0.871194
Ahr	1422631_at	Mrpl45	1423492_at	12	0.661385	80	0.91051
Ahr	1422631_at	Nmt1	1415683_at	12	0.381117	80	0.856375
Ahr	1422631_at	BC017643	1423678_at	12	0.284007	80	0.856847
Ahr	1422631_at	2700097O09Rik	1428810_at	12	0.621152	80	0.914035
Ahr	1422631_at	Nisch	1451338_at	12	0.336423	80	0.894643
Ahr	1422631_at	Acvrl1	1451604_a_at	12	0.488657	80	0.861834
Ahr	1422631_at	Sra1	1437423_a_at	12	0.611872	80	0.855301
Ahr	1422631_at	Gm962	1439156_at	12	0.370726	80	0.887444
Ahr	1422631_at	Zdhhc12	1448857_a_at	12	0.608246	80	1.01457
Ahr	1422631_at	Higd1a	1416480_a_at	12	0.548143	80	1.00279
Ahr	1422631_at	Apba3	1416182_at	12	0.595179	80	0.989588
Ahr	1422631_at	Mlx	1418437_a_at	12	0.442063	80	1.031
Ahr	1422631_at	Ptdsr	1454109_a_at	12	0.605622	80	1.00396
Ahr	1422631_at	Cdk2ap2	1417161_at	12	0.673029	80	0.99361
Ahr	1422631_at	Zdhhc6	1423300_at	12	0.624378	80	0.985009
Ahr	1422631_at	Uspl1	1433927_at	12	0.574478	80	0.964966
Ahr	1422631_at	Antxr1	1451446_at	12	0.521143	80	0.935283
Ahr	1422631_at	Plod2	1416687_at	12	0.661261	80	0.951417
Ahr	1422631_at	Tmbim4	1428050_a_at	12	0.359524	80	0.940013
Ahr	1422631_at	1110064P04Rik	1435160_at	12	0.556704	80	0.978201
Ahr	1422631_at	Pitpnc1	1435066_at	12	0.376106	80	0.93442
Ahr	1422631_at	Psen1	1421853_at	12	0.342	80	0.965584
Ahr	1422631_at	Ppt2	1418302_at	12	0.705269	50	0.947761
Ahr	1422631_at	Psmd4	1418874_a_at	12	0.512088	80	0.856293
Ahr	1422631_at	Txndc4	1423247_at	12	0.466105	80	0.886717
Ahr	1422631_at	Ikbkg	1435647_at	12	0.671962	80	0.866516
Ahr	1422631_at	Cd52	1460218_at	12	0.407768	80	1.03109
Ahr	1422631_at	Hsp110	1425993_a_at	12	0.486582	60	1.01097
Ahr	1422631_at	D10Ertd438e	1460563_at	12	0.606266	80	1.01794
Ahr	1422631_at	Csf3	1419427_at	12	0.71319	80	1.03109
Ahr	1422631_at	Egln3	1418649_at	12	0.630764	80	1.00358
Ahr	1422631_at	Acvr1b	1433725_at	12	0.617139	80	1.00932
Ahr	1422631_at	Nrp2	1426528_at	13	0.415246	0	0.907505
Ahr	1422631_at	Zfp281	1460085_at	13	0.303049	80	0.941431
Ahr	1422631_at	Hck	1446553_at	13	0.366308	0	0.856325
Ahr	1422631_at	Cd40	1460415_a_at	13	0.367256	0	0.866659
Ahr	1422631_at	Slc31a2	1416654_at	13	0.355114	80	0.858247
Ahr	1422631_at	Fgl2	1421854_at	13	0.181166	0	0.87847
Ahr	1422631_at	Tlr6	1421352_at	13	0.357746	80	0.87337
Ahr	1422631_at	Snx10	1431055_a_at	13	0.336533	80	0.856216
Ahr	1422631_at	Sertad1	1417406_at	13	0.365036	0	0.919466
Ahr	1422631_at	Azi2	1431822_a_at	13	0.190398	80	0.857484
Ahr	1422631_at	Rai12	1431411_a_at	13	0.413501	80	0.862107
Ahr	1422631_at	Cd47	1449507_a_at	13	0.163886	80	0.859536
Ahr	1422631_at	Traf2	1451233_at	13	0.370811	80	1.02757
Ahr	1422631_at	Slc2a6	1434015_at	13	0.307928	0	0.985313
Ahr	1422631_at	Abtb2	1433453_a_at	13	0.307522	0	1.01595
Ahr	1422631_at	AA467197	1434046_at	13	0.247843	0	0.987063
Ahr	1422631_at	Edg2	1448606_at	13	0.36222	60	0.991554
Ahr	1422631_at	Oasl1	1424339_at	13	0.113019	0	0.992295
Ahr	1422631_at	A030007L17Rik	1435695_a_at	13	0.412298	80	0.993474
Ahr	1422631_at	Pbef1	1417190_at	13	0.323099	80	0.998533
Ahr	1422631_at	9030625A04Rik	1455263_at	13	0.239945	0	1.03963
Ahr	1422631_at	Socs1	1450446_a_at	13	0.383685	40	1.00489
Ahr	1422631_at	Jak2	1421065_at	13	0.387	80	1.00199
Ahr	1422631_at	2610207I05Rik	1455657_at	13	0.311923	80	0.964431
Ahr	1422631_at	Gch1	1420499_at	13	0.339589	0	0.938611
Ahr	1422631_at	St3gal1	1418946_at	13	0.539958	0	0.96304
Ahr	1422631_at	Parp14	1432548_at	13	0.185162	0	0.97274
Ahr	1422631_at	Usp25	1445861_at	13	0.182944	0	0.989274
Ahr	1422631_at	Slfn4	1427102_at	13	0.125261	80	0.86492
Ahr	1422631_at	Psme2	1417189_at	13	0.346029	80	0.875579
Ahr	1422631_at	Fas	1460251_at	13	0.375482	0	0.870249
Ahr	1422631_at	Ifit1	1450783_at	13	0.198012	0	0.870981
Ahr	1422631_at	Cxcr4	1448710_at	14	-0.567528	80	0.914829
Ahr	1422631_at	Wipf1	1436953_at	14	-0.550207	10	0.857589
Ahr	1422631_at	Nfatc2	1439205_at	14	-0.486179	80	0.854903
Ahr	1422631_at	Ppm2c	1434228_at	14	-0.553983	80	0.86067
Ahr	1422631_at	Rchy1	1432144_a_at	14	-0.582811	80	0.890263
Ahr	1422631_at	B3gnt8	1425128_at	14	-0.467577	80	0.887591
Ahr	1422631_at	Tmem86a	1428758_at	14	-0.547377	80	0.865992
Ahr	1422631_at	Pdxk	1427929_a_at	14	-0.46362	80	0.879912
Ahr	1422631_at	Prkch	1434248_at	14	-0.429032	80	0.857418
Ahr	1422631_at	Lrp12	1433864_at	14	-0.580713	80	0.861252
Ahr	1422631_at	Mtss1	1434036_at	14	-0.450536	80	0.878762
Ahr	1422631_at	H1f0	1423702_at	14	-0.397414	80	0.901079
Ahr	1422631_at	Nfatc1	1428479_at	14	-0.515451	70	0.89029
Ahr	1422631_at	Recc1	1418342_at	14	-0.493177	80	1.00912
Ahr	1422631_at	P2rx7	1419853_a_at	14	-0.52125	80	1.00837
Ahr	1422631_at	Cln8	1448455_at	14	-0.349014	80	1.00457
Ahr	1422631_at	Sesn1	1454699_at	14	-0.334969	80	0.984817
Ahr	1422631_at	Rassf3	1448546_at	14	-0.467296	80	1.01244
Ahr	1422631_at	Zfp36l1	1450644_at	14	-0.602119	80	0.98791
Ahr	1422631_at	Cerk	1434034_at	14	-0.403743	80	0.988711
Ahr	1422631_at	Rassf5	1422637_at	14	-0.62516	80	0.938075
Ahr	1422631_at	4732479N06Rik	1433672_at	14	-0.304462	80	0.950455
Ahr	1422631_at	1110014K08Rik /// EG664786 /// LOC664849 /// LOC672175	1436747_at	14	-0.570248	80	0.948067
Ahr	1422631_at	C530044N13Rik	1426669_at	14	-0.449536	80	0.94044
Ahr	1422631_at	Tlk1	1455024_at	14	-0.569219	80	0.860027
Ahr	1422631_at	2700078K21Rik	1432419_a_at	14	-0.484202	80	0.882976
Ahr	1422631_at	Rasa3	1415850_at	14	-0.703493	80	0.861685
Ahr	1422631_at	Mknk2	1418300_a_at	14	-0.525453	80	0.856116
Ahr	1422631_at	Sgpp1	1420821_at	14	-0.547583	80	0.866601
Ahr	1422631_at	2310028N02Rik	1417030_at	14	-0.322062	80	1.03109
Ahr	1422631_at	Fblim1	1418569_at	14	-0.413869	80	1.03109
Ahr	1422631_at	Zfand2a	1415940_at	14	-0.334897	80	1.03109
Ahr	1422631_at	Zdhhc14	1423668_at	14	-0.487269	80	1.01781
Ahr	1422631_at	Stx6	1423038_at	15	0.460233	0	0.877252
Ahr	1422631_at	Plagl2	1417517_at	15	0.351045	0	0.861785
Ahr	1422631_at	Nfkb1	1427705_a_at	15	0.50687	0	0.864096
Ahr	1422631_at	Serpine1	1419149_at	15	0.436156	0	0.867348
Ahr	1422631_at	Irak2	1436507_at	15	0.458642	0	0.892595
Ahr	1422631_at	Dusp16	1418401_a_at	15	0.53578	0	0.890568
Ahr	1422631_at	Stk38l	1435878_at	15	0.300378	0	0.900207
Ahr	1422631_at	Bcl3	1418133_at	15	0.463268	0	0.890276
Ahr	1422631_at	Rhbdf2	1434774_at	15	0.348879	0	0.86823
Ahr	1422631_at	Sod2	1454976_at	15	0.573116	80	0.897918
Ahr	1422631_at	Map3k8	1419208_at	15	0.427537	0	0.878706
Ahr	1422631_at	Ehd1	1416010_a_at	15	0.544378	80	0.85931
Ahr	1422631_at	Il6	1450297_at	15	0.486271	0	1.02857
Ahr	1422631_at	Gramd1a	1416708_a_at	15	0.56497	0	1.07251
Ahr	1422631_at	Igsf6	1421408_at	15	0.61099	80	1.00288
Ahr	1422631_at	Hivep2	1422018_at	15	0.288067	0	1.00411
Ahr	1422631_at	Rffl	1434432_at	15	0.494893	80	0.999093
Ahr	1422631_at	Nfil3	1418932_at	15	0.23211	0	1.00626
Ahr	1422631_at	Malt1	1456126_at	15	0.549273	0	0.984798
Ahr	1422631_at	Nfkb2	1425902_a_at	15	0.510369	0	0.985609
Ahr	1422631_at	Klf7	1449439_at	15	0.507671	0	0.934748
Ahr	1422631_at	Traf1	1423602_at	15	0.478898	0	0.973962
Ahr	1422631_at	1810029B16Rik	1441400_at	15	0.534945	0	0.940013
Ahr	1422631_at	Arg2	1418847_at	15	0.489582	0	0.934984
Ahr	1422631_at	Zfp263	1453105_at	15	0.452507	0	0.933972
Ahr	1422631_at	Cldnd1	1431293_a_at	15	0.349672	0	0.940394
Ahr	1422631_at	Ube2f	1451272_a_at	15	0.456563	80	0.863196
Ahr	1422631_at	Il1b	1449399_a_at	15	0.609933	0	0.929121
Ahr	1422631_at	Tnip1	1427689_a_at	15	0.519114	80	0.8561
Ahr	1422631_at	Lass6	1457449_at	15	0.40616	0	1.00456
Ahr	1422631_at	Lcp2	1418641_at	15	0.537108	10	1.00479
Ahr	1422631_at	1200009I06Rik	1428420_a_at	15	0.572405	0	1.00612
Ahr	1422631_at	Tmem39a	1423316_at	15	0.361181	0	1.03109
Ahr	1422631_at	Cdc42ep2	1428750_at	15	0.633531	0	1.03109
Ahr	1422631_at	Wdr26	1435478_at	16	-0.512222	80	0.907706
Ahr	1422631_at	Pip5k2a	1419279_at	16	-0.421078	80	0.900633
Ahr	1422631_at	Hs2st1	1450729_at	16	-0.328033	80	0.900495
Ahr	1422631_at	Prkacb	1420611_at	16	-0.464767	80	0.907632
Ahr	1422631_at	1200006F02Rik	1451486_at	16	-0.590472	80	0.886276
Ahr	1422631_at	Tm7sf3	1452664_a_at	16	-0.54024	80	0.855129
Ahr	1422631_at	Arhgap18	1426952_at	16	-0.479232	80	0.860887
Ahr	1422631_at	Tspyl4	1424029_at	16	-0.531223	80	0.865758
Ahr	1422631_at	Sgsh	1438731_at	16	-0.63399	80	0.877773
Ahr	1422631_at	Cdca7l	1451306_at	16	-0.544958	80	0.862654
Ahr	1422631_at	Ift140	1417255_at	16	-0.250297	80	0.888839
Ahr	1422631_at	Cdc42ep3	1450700_at	16	-0.473225	80	0.862213
Ahr	1422631_at	Fbxw4	1417226_at	16	-0.678067	80	0.887243
Ahr	1422631_at	1700025G04Rik	1455732_at	16	-0.372749	80	1.02262
Ahr	1422631_at	Snx5	1448791_at	16	-0.582733	80	1.03148
Ahr	1422631_at	Tmem144	1426362_at	16	-0.537068	80	0.994912
Ahr	1422631_at	Manba	1450626_at	16	-0.479774	80	0.982838
Ahr	1422631_at	Thrap3	1460545_at	16	-0.464137	80	1.01581
Ahr	1422631_at	Cnot6l	1451723_at	16	-0.455606	80	1.00206
Ahr	1422631_at	Rgs10	1416882_at	16	-0.379952	80	0.992934
Ahr	1422631_at	1110002B05Rik	1448388_a_at	16	-0.397958	80	0.994806
Ahr	1422631_at	Dusp22	1448985_at	16	-0.425566	80	1.07251
Ahr	1422631_at	2700078E11Rik	1434162_at	16	-0.679699	80	1.03615
Ahr	1422631_at	Serinc3	1456080_a_at	16	-0.426517	80	0.940013
Ahr	1422631_at	Hadh	1460184_at	16	-0.45234	80	0.936551
Ahr	1422631_at	Nrp1	1448943_at	16	-0.51556	80	0.95144
Ahr	1422631_at	Slc17a5	1429116_at	16	-0.598041	80	0.94064
Ahr	1422631_at	Mef2c	1424852_at	16	-0.462202	80	0.965633
Ahr	1422631_at	Smarca2	1430526_a_at	16	-0.462529	80	0.952228
Ahr	1422631_at	Bcl2	1457687_at	16	-0.456911	80	0.86001
Ahr	1422631_at	Dnmt1	1422946_a_at	16	-0.490147	80	0.872559
Ahr	1422631_at	Osbpl8	1437069_at	16	-0.652761	80	0.86039
Ahr	1422631_at	Acot2	1439478_at	16	-0.595485	80	0.906511
Ahr	1422631_at	Galnt12	1437760_at	16	-0.510047	80	1.0061
Ahr	1422631_at	Nptn	1415821_at	16	-0.600456	80	1.01324
Ahr	1422631_at	Mdh1	1448172_at	16	-0.438482	80	1.00448
Ahr	1422631_at	Acbd3	1428668_at	17	0.352149	0	0.856972
Ahr	1422631_at	Klf3	1429360_at	17	0.255503	0	0.855638
Ahr	1422631_at	9130005N14Rik	1417272_at	17	0.454275	80	0.871634
Ahr	1422631_at	St7	1418967_a_at	17	0.614317	80	0.870355
Ahr	1422631_at	Saa3	1450826_a_at	17	0.506155	80	0.861902
Ahr	1422631_at	Lztfl1	1417170_at	17	0.668463	80	0.912802
Ahr	1422631_at	1200002N14Rik	1424524_at	17	0.506685	80	0.916032
Ahr	1422631_at	Mtdh	1434882_at	17	0.4518	80	0.896385
Ahr	1422631_at	Igf2bp2	1437103_at	17	0.485686	80	0.879349
Ahr	1422631_at	Notch1	1418634_at	17	0.521161	80	0.984431
Ahr	1422631_at	Rassf4	1444009_at	17	0.519504	0	1.01294
Ahr	1422631_at	Ppfibp2	1417801_a_at	17	0.600459	0	0.985219
Ahr	1422631_at	3732413I11Rik	1452769_at	17	0.395268	0	1.02184
Ahr	1422631_at	Cebpd	1423233_at	17	0.329665	70	1.00379
Ahr	1422631_at	Ift57	1418929_at	17	0.578183	80	0.986407
Ahr	1422631_at	Gpd2	1417434_at	17	0.46176	80	0.954094
Ahr	1422631_at	Cp	1448734_at	17	0.475668	80	0.938065
Ahr	1422631_at	Pou2f2	1427725_a_at	17	0.405957	80	0.954448
Ahr	1422631_at	Ube2z	1423949_at	17	0.443673	0	0.937185
Ahr	1422631_at	Pstpip2	1455405_at	17	0.628067	80	0.950863
Ahr	1422631_at	Cd38	1433741_at	17	0.45286	80	0.879209
Ahr	1422631_at	Fscn1	1416514_a_at	17	0.446545	80	0.860504
Ahr	1422631_at	BB220380	1437956_at	17	0.472663	80	0.891583
Ahr	1422631_at	Batf	1419410_at	17	0.383415	80	0.919013
Ahr	1422631_at	2610027C15Rik	1454933_at	17	0.477866	80	1.03109
Ahr	1422631_at	Ifitm1	1424254_at	17	0.512371	80	1.03109
Ahr	1422631_at	2400003C14Rik	1423837_at	17	0.273787	60	1.01371
Ahr	1422631_at	Gyk	1422703_at	17	0.349745	80	1.02037
Ahr	1422631_at	2210010L05Rik	1424463_at	18	-0.328717	80	0.91853
Ahr	1422631_at	Ube2e3	1448670_at	18	-0.388696	80	0.875611
Ahr	1422631_at	Lmo2	1454086_a_at	18	-0.742225	80	0.87891
Ahr	1422631_at	Scarb2	1454704_at	18	-0.693517	60	0.857673
Ahr	1422631_at	D6Wsu176e	1417953_at	18	-0.595233	80	0.876545
Ahr	1422631_at	Tmem135	1426435_at	18	-0.287138	80	0.905678
Ahr	1422631_at	Fem1b	1418323_at	18	-0.491337	80	0.857479
Ahr	1422631_at	Myo5a	1419754_at	18	-0.436291	80	0.925546
Ahr	1422631_at	Tgfbr2	1426397_at	18	-0.667262	80	0.893229
Ahr	1422631_at	Arhgap6	1456333_a_at	18	-0.402908	80	0.880737
Ahr	1422631_at	Lgmn	1448883_at	18	-0.650646	80	0.859967
Ahr	1422631_at	Serpinb6a	1450138_a_at	18	-0.416003	80	0.865317
Ahr	1422631_at	5730420B22Rik	1427050_at	18	-0.579603	80	0.895411
Ahr	1422631_at	Itgb5	1417533_a_at	18	-0.431223	80	0.882539
Ahr	1422631_at	St8sia4	1419186_a_at	18	-0.457319	0	1.01395
Ahr	1422631_at	Aldh9a1	1436689_a_at	18	-0.433607	80	0.990828
Ahr	1422631_at	AA536743	1427243_at	18	-0.578656	80	0.987851
Ahr	1422631_at	Gramd1b	1435229_at	18	-0.475318	80	1.01083
Ahr	1422631_at	Acss1	1416617_at	18	-0.765615	80	0.944289
Ahr	1422631_at	Abcb1b	1418872_at	18	-0.28316	80	0.965347
Ahr	1422631_at	Slc9a9	1433719_at	18	-0.53836	80	0.937434
Ahr	1422631_at	Ltc4s	1419692_a_at	18	-0.459525	80	0.938588
Ahr	1422631_at	Rnase4	1422603_at	18	-0.629616	80	0.937302
Ahr	1422631_at	Prkcn	1428229_at	18	-0.368462	80	0.935062
Ahr	1422631_at	Mbnl1	1416904_at	18	-0.702556	80	0.877493
Ahr	1422631_at	Abcb10	1416402_at	18	-0.34961	0	0.863154
Ahr	1422631_at	Wbp5	1451230_a_at	18	-0.412619	80	1.00448
Ahr	1422631_at	Mafb	1451716_at	19	-0.402226	0	0.883793
Ahr	1422631_at	Elmo2	1456098_a_at	19	-0.401142	80	0.885085
Ahr	1422631_at	Txnip	1415996_at	19	-0.307536	0	0.855449
Ahr	1422631_at	Tbc1d2	1456792_at	19	-0.498563	80	0.91322
Ahr	1422631_at	Fbxo21	1452828_at	19	-0.316992	80	0.921874
Ahr	1422631_at	Sh2b3	1433455_at	19	-0.330777	80	0.867557
Ahr	1422631_at	2400001E08Rik	1448718_at	19	-0.253437	80	0.865271
Ahr	1422631_at	Dusp6	1415834_at	19	-0.310258	0	0.886558
Ahr	1422631_at	Trappc1	1436019_a_at	19	-0.165799	80	0.869348
Ahr	1422631_at	5730410I19Rik	1454616_at	19	-0.410946	30	0.894937
Ahr	1422631_at	Ttrap	1448706_at	19	-0.378236	0	0.874554
Ahr	1422631_at	2410129H14Rik	1455052_a_at	19	-0.132397	0	0.888163
Ahr	1422631_at	6720463M24Rik	1429478_at	19	-0.170234	0	0.890812
Ahr	1422631_at	Foxred2	1434414_at	19	-0.265795	20	0.874726
Ahr	1422631_at	Zfp36l2	1437626_at	19	-0.416953	0	0.860141
Ahr	1422631_at	Pqlc1	1426567_a_at	19	-0.320986	0	0.878762
Ahr	1422631_at	Pms2	1423539_at	19	-0.170036	20	0.98434
Ahr	1422631_at	5330421F07Rik	1443230_at	19	-0.466305	80	0.986947
Ahr	1422631_at	Cdt1	1424144_at	19	-0.479178	80	0.993863
Ahr	1422631_at	BC005537	1450877_at	19	-0.554709	80	1.00767
Ahr	1422631_at	Rcbtb2	1416389_a_at	19	-0.308594	80	1.01786
Ahr	1422631_at	5031439G07Rik	1435745_at	19	-0.143172	80	1.0401
Ahr	1422631_at	Fbxo45	1452895_at	19	-0.198106	20	0.995644
Ahr	1422631_at	Rfk	1415737_at	19	-0.219805	80	1.00458
Ahr	1422631_at	2410005O16Rik	1457999_at	19	-0.405183	80	0.939138
Ahr	1422631_at	3110001D03Rik	1423317_at	19	-0.292293	0	0.943565
Ahr	1422631_at	Leprot	1424438_a_at	19	-0.382426	80	0.937764
Ahr	1422631_at	Ankrd10	1448199_at	19	-0.251143	0	0.941386
Ahr	1422631_at	Mrpl28	1416284_at	19	-0.233999	80	0.946875
Ahr	1422631_at	Zfp101	1450090_at	19	-0.282955	0	0.967064
Ahr	1422631_at	1110049F12Rik	1428675_at	19	-0.278965	0	0.857735
Ahr	1422631_at	1810034K20Rik	1428337_at	19	-0.387604	0	0.87395
Ahr	1422631_at	Cbx6	1429290_at	19	-0.431833	80	0.913159
Ahr	1422631_at	Lair1	1430447_a_at	19	-0.225894	80	1.02614
Ahr	1422631_at	Susd3	1428975_at	19	-0.30462	80	1.03109
Ahr	1422631_at	Prkag1	1417690_at	19	-0.226005	0	1.01137
Ahr	1422631_at	Hnrpa3	1452712_at	20	-0.186004	0	0.858065
Ahr	1422631_at	Slc35a3	1429648_at	20	-0.153962	60	0.86179
Ahr	1422631_at	Sfpq	1423795_at	20	-0.053861	80	0.885826
Ahr	1422631_at	Hnrpa2b1	1420365_a_at	20	-0.14033	80	0.89243
Ahr	1422631_at	Nsmce1	1436121_a_at	20	-0.367355	0	0.957438
Ahr	1422631_at	Syncrip	1422768_at	20	-0.03558	80	0.858945
Ahr	1422631_at	Usp9x	1428193_at	20	-0.148892	0	0.87692
Ahr	1422631_at	Gmds	1434158_at	20	-0.32706	80	0.885953
Ahr	1422631_at	Hnrpk	1423684_at	20	-0.31795	80	0.887953
Ahr	1422631_at	Ranbp5	1426946_at	20	-0.144027	80	0.863747
Ahr	1422631_at	Cct5	1417258_at	20	0.240102	80	0.85934
Ahr	1422631_at	Rpl3 /// EG668219 /// LOC674810	1449323_a_at	20	-0.137058	0	0.884458
Ahr	1422631_at	Nrip1	1434384_at	20	-0.171732	80	0.855034
Ahr	1422631_at	Rpl10a	1431177_a_at	20	-0.220424	80	0.864349
Ahr	1422631_at	Sfrs3	1416150_a_at	20	-0.1639	80	0.86478
Ahr	1422631_at	Ctnna1	1448149_at	20	-0.0606	20	0.880254
Ahr	1422631_at	Psat1	1451064_a_at	20	-0.320349	0	0.889161
Ahr	1422631_at	Plaur	1452521_a_at	20	0.556599	0	0.98808
Ahr	1422631_at	Tacc1	1454909_at	20	-0.089621	20	0.99427
Ahr	1422631_at	Scap	1433520_at	20	0.147645	0	1.01212
Ahr	1422631_at	Rpsa	1448245_at	20	0.034463	60	1.02852
Ahr	1422631_at	Mtmr1	1421880_at	20	-0.120572	80	1.00767
Ahr	1422631_at	Igfbp4	1437405_a_at	20	-0.385658	80	1.01169
Ahr	1422631_at	Pspc1	1423192_at	20	-0.083576	80	1.03201
Ahr	1422631_at	Eif3s3	1415962_at	20	-0.240648	80	1.06855
Ahr	1422631_at	Cenpt	1426846_at	20	0.220799	50	0.938611
Ahr	1422631_at	Clcn5	1429400_at	20	-0.22135	0	0.937535
Ahr	1422631_at	Glipr1	1424927_at	20	0.42646	0	0.95533
Ahr	1422631_at	Idi1	1451122_at	20	0.151663	80	0.946667
Ahr	1422631_at	Ddx1	1415915_at	20	0.064289	60	0.89379
Ahr	1422631_at	Eif3s6	1460432_a_at	20	-0.067569	20	0.85749
Ahr	1422631_at	Ptp4a1 /// LOC269859 /// LOC433406 /// LOC546482 /// LOC627166 /// LOC627200 /// EG667723 /// LOC669215 /// LOC673579	1449322_at	20	-0.128637	80	1.05567
Ahr	1422631_at	S100a4	1424542_at	20	0.076908	0	1.04633
Ahr	1422631_at	Jun	1417409_at	20	-0.445761	0	1.01297
Ahr	1422631_at	Alcam	1437466_at	20	-0.126782	80	1.02841
Ahr	1422631_at	Lad1	1418449_at	21	0.7142	70	0.86349
Ahr	1422631_at	Cdkn2b	1449152_at	21	0.715555	0	0.892855
Ahr	1422631_at	Pop7	1449162_at	21	0.465959	80	0.861855
Ahr	1422631_at	Ccl22	1417925_at	21	0.551661	80	0.864791
Ahr	1422631_at	D830007B15Rik	1460000_at	21	0.699115	80	1.0271
Ahr	1422631_at	Gfi1	1417679_at	21	0.527927	80	1.02462
Ahr	1422631_at	Tes	1460378_a_at	21	0.68144	0	1.00396
Ahr	1422631_at	Mt2	1428942_at	21	0.414794	80	1.00036
Ahr	1422631_at	Wdr59	1456638_at	21	0.434289	70	0.988969
Ahr	1422631_at	2900057D21Rik	1427190_at	21	0.570368	80	0.992384
Ahr	1422631_at	Rnaset2	1431785_at	21	0.454476	0	0.987106
Ahr	1422631_at	Jmjd2a	1435340_at	21	0.501877	70	0.940013
Ahr	1422631_at	Fzd1	1437284_at	21	0.54289	80	0.985691
Ahr	1422631_at	Lancl2	1450028_a_at	21	0.055634	0	0.941975
Ahr	1422631_at	Rras2	1448689_at	21	0.373795	60	0.941614
Ahr	1422631_at	Oaf	1424086_at	21	0.535506	10	0.868069
Ahr	1422631_at	Rnd1	1455197_at	21	0.552149	20	0.858136
Ahr	1422631_at	Arhgap26	1435694_at	21	0.61446	80	0.892811
Ahr	1422631_at	Pdgfrb	1436970_a_at	21	0.731837	60	0.863164
Ahr	1422631_at	Camkk2	1424474_a_at	21	0.345732	80	1.03109
Ahr	1422631_at	Adora2b	1450214_at	21	0.627744	0	1.03109
Ahr	1422631_at	Psen2	1425869_a_at	22	-0.060693	0	0.878701
Ahr	1422631_at	Intu	1454350_at	22	-0.113536	0	0.885286
Ahr	1422631_at	Angptl6	1424785_at	22	-0.523348	80	0.897013
Ahr	1422631_at	Ddit3	1417516_at	22	-0.355956	0	0.872543
Ahr	1422631_at	Dnmt3a	1423064_at	22	-0.524513	80	0.877483
Ahr	1422631_at	Vegfa	1420909_at	22	-0.149074	20	0.85659
Ahr	1422631_at	Ptprm	1422541_at	22	0.372559	80	0.91016
Ahr	1422631_at	Fhod3	1435551_at	22	0.094336	20	0.877763
Ahr	1422631_at	Dclre1a	1417904_at	22	-0.412483	10	0.860368
Ahr	1422631_at	Hspa4l	1418253_a_at	22	0.263694	60	1.01641
Ahr	1422631_at	Atf7ip	1449192_at	22	-0.138277	60	0.994904
Ahr	1422631_at	Fbxl12	1448420_a_at	22	0.237435	70	1.01356
Ahr	1422631_at	Soat2	1460722_at	22	-0.16171	0	0.984142
Ahr	1422631_at	Setd4	1425239_at	22	-0.273159	0	0.995511
Ahr	1422631_at	Dpm2	1415675_at	22	0.355758	80	0.956726
Ahr	1422631_at	Ffar2	1425216_at	22	-0.295346	0	0.941819
Ahr	1422631_at	Fgfbp3	1453006_at	22	-0.451853	0	0.940305
Ahr	1422631_at	Mon1b	1428712_at	22	0.383544	70	0.887302
Ahr	1422631_at	2610209M04Rik	1415714_a_at	22	0.301976	80	1.01589
Ahr	1422631_at	Oraov1	1424319_at	22	0.197842	80	1.00782
Ahr	1422631_at	Farp2	1435985_at	23	0.162095	80	0.910916
Ahr	1422631_at	Rpl7a	1422613_a_at	23	-0.081811	20	0.875379
Ahr	1422631_at	Dock7	1448892_at	23	0.29064	80	0.855058
Ahr	1422631_at	Lrrc8d	1433505_a_at	23	0.364022	0	0.871386
Ahr	1422631_at	Eif4ebp1	1417562_at	23	0.174542	80	0.903545
Ahr	1422631_at	Utp14a	1435099_at	23	0.095852	80	0.872332
Ahr	1422631_at	Eif1ay	1449576_at	23	0.304023	60	0.876787
Ahr	1422631_at	Pik3cg	1422708_at	23	0.215069	80	0.877315
Ahr	1422631_at	Pygl	1417741_at	23	0.508403	80	0.897274
Ahr	1422631_at	Vcl	1416156_at	23	0.154329	80	0.860402
Ahr	1422631_at	Abcc4	1443870_at	23	0.516456	80	0.855858
Ahr	1422631_at	4933403F05Rik	1434978_at	23	0.569235	80	0.890339
Ahr	1422631_at	Sec24d	1426972_at	23	-0.101291	0	1.00378
Ahr	1422631_at	Sephs2	1449040_a_at	23	0.352289	0	0.998628
Ahr	1422631_at	Agpat5	1434287_at	23	0.454127	80	0.991502
Ahr	1422631_at	Abce1	1416014_at	23	0.23034	60	1.03492
Ahr	1422631_at	Usp10	1448230_at	23	0.300837	80	1.00448
Ahr	1422631_at	Egln1	1423785_at	23	0.366633	80	0.99578
Ahr	1422631_at	Ndrg1	1450976_at	23	0.096619	0	1.04722
Ahr	1422631_at	Polr2h	1424473_at	23	0.217355	0	1.03197
Ahr	1422631_at	Tmem20	1435452_at	23	0.189874	80	0.987704
Ahr	1422631_at	Tpd52	1419493_a_at	23	-0.406499	80	0.936277
Ahr	1422631_at	Ddx21	1448270_at	23	0.113531	80	0.957959
Ahr	1422631_at	P4ha2	1417149_at	23	0.357093	80	0.93416
Ahr	1422631_at	1810074P20Rik	1429008_at	23	-0.352263	0	0.893738
Ahr	1422631_at	Prkcb1	1460419_a_at	23	0.389374	80	0.877641
Ahr	1422631_at	2310008H04Rik	1451171_at	23	0.416891	80	0.871146
Ahr	1422631_at	Zadh2	1451277_at	23	0.265536	0	0.875827
Ahr	1422631_at	Slc12a6	1449878_a_at	23	0.310231	80	1.01163
Ahr	1422631_at	Gsr	1421817_at	23	0.524265	80	1.03109
Ahr	1422631_at	Acvr2a	1437382_at	24	0.341776	0	0.895842
Ahr	1422631_at	Sestd1	1429114_at	24	-0.320302	80	0.941675
Ahr	1422631_at	Spred1	1423160_at	24	-0.277901	80	0.933224
Ahr	1422631_at	Clic4	1423393_at	24	0.203587	0	0.880745
Ahr	1422631_at	Arl5b	1453590_at	24	-0.217905	80	0.99429
Ahr	1422631_at	Tiparp	1452160_at	24	0.171363	0	0.997049
Ahr	1422631_at	Aebp2	1434080_at	24	0.267892	0	0.992743
Ahr	1422631_at	Sap30	1417719_at	24	0.365067	20	1.03627
Ahr	1422631_at	6330409N04Rik	1429723_at	24	0.387316	80	1.01212
Ahr	1422631_at	Zfp295	1425305_at	24	-0.261514	80	1.0114
Ahr	1422631_at	Ccdc94	1429733_at	24	0.322736	0	1.01752
Ahr	1422631_at	Etv3	1418635_at	24	-0.360245	80	0.933137
Ahr	1422631_at	Ripk2	1450173_at	24	0.230926	0	0.935047
Ahr	1422631_at	Creb5	1442576_at	24	0.189092	0	0.946972
Ahr	1422631_at	Tmem171	1456284_at	24	-0.282969	80	0.959123
Ahr	1422631_at	Nck1	1421487_a_at	24	0.368441	0	0.874542
Ahr	1422631_at	Kpna3	1450386_at	24	0.242425	0	0.863942
Ahr	1422631_at	Cggbp1	1455658_at	24	0.244587	0	0.876069
Ahr	1422631_at	1110061O04Rik	1425066_a_at	24	0.210811	0	1.03109
Ahr	1422631_at	Snn	1452789_at	24	0.174663	0	1.02441
Ahr	1422631_at	Cxcl10	1418930_at	25	0.228716	0	0.885603
Ahr	1422631_at	Dnaja2	1457233_at	25	-0.232926	80	0.862048
Ahr	1422631_at	Birc3	1421392_a_at	25	0.458339	0	0.855301
Ahr	1422631_at	Prg1	1417426_at	25	0.375306	0	0.891261
Ahr	1422631_at	Gadd45b	1450971_at	25	0.335558	0	0.854681
Ahr	1422631_at	Dyrk2	1436918_at	25	-0.203779	80	0.914169
Ahr	1422631_at	Tank	1459668_at	25	-0.239528	50	0.985386
Ahr	1422631_at	Skil	1452214_at	25	0.358652	0	0.994148
Ahr	1422631_at	Prdm1	1420425_at	25	0.461226	0	0.99427
Ahr	1422631_at	Sertad2	1444645_at	25	0.242033	0	1.00378
Ahr	1422631_at	Rel	1420710_at	25	0.370051	0	1.03517
Ahr	1422631_at	Gna13	1446722_at	25	-0.188806	60	0.996656
Ahr	1422631_at	Trim13	1417888_at	25	0.521654	0	1.00074
Ahr	1422631_at	Ptgs2	1417262_at	25	0.486805	80	0.956929
Ahr	1422631_at	Dst	1458075_at	25	0.458459	0	0.864958
Ahr	1422631_at	Icam1	1424067_at	25	0.320857	0	0.859941
Ahr	1422631_at	Gpr85	1424896_at	25	0.40558	0	1.03109
Ahr	1422631_at	Il10ra	1448731_at	25	0.245624	0	1.00794
Ahr	1422631_at	Coq10b	1460510_a_at	26	0.532078	0	0.865301
Ahr	1422631_at	BC031781	1436511_at	26	0.45764	0	0.878361
Ahr	1422631_at	Slc44a1	1446318_at	26	-0.277631	80	0.878925
Ahr	1422631_at	Slc25a33	1424211_at	26	0.370781	0	0.889927
Ahr	1422631_at	Bcor	1429438_at	26	-0.231052	80	0.861521
Ahr	1422631_at	Snag1	1416359_at	26	0.430228	0	0.905093
Ahr	1422631_at	Srfbp1	1420509_at	26	0.22078	0	0.889744
Ahr	1422631_at	Bcl10	1418970_a_at	26	0.350224	0	0.985464
Ahr	1422631_at	Opa3	1455131_at	26	0.646877	0	0.983192
Ahr	1422631_at	Herpud1	1448185_at	26	-0.128644	80	0.98581
Ahr	1422631_at	Arih2	1449119_at	26	0.493115	0	0.990868
Ahr	1422631_at	Ndel1	1422568_at	26	0.312816	0	1.02264
Ahr	1422631_at	Jundm2	1450350_a_at	26	0.367365	0	0.983022
Ahr	1422631_at	Tmem142b	1434763_at	26	0.610044	0	0.940466
Ahr	1422631_at	P2ry2	1450318_a_at	26	0.469584	0	0.944855
Ahr	1422631_at	BC022623	1426734_at	26	0.422164	0	0.95034
Ahr	1422631_at	Gm1960	1438148_at	26	0.70101	0	0.859091
Ahr	1422631_at	BC004044	1417688_at	26	0.526397	0	0.870665
Ahr	1422631_at	Ampd3	1422573_at	26	0.478475	0	0.886167
Ahr	1422631_at	Myd116	1448325_at	27	-0.324629	80	0.856839
Ahr	1422631_at	Dusp4	1428834_at	27	-0.233747	80	0.877828
Ahr	1422631_at	Sgk	1416041_at	27	-0.541813	80	0.859369
Ahr	1422631_at	Egr2	1427683_at	27	-0.242722	80	0.979382
Ahr	1422631_at	Rkhd2	1454612_at	27	0.36708	0	0.879675
Ahr	1422631_at	Bcl2l11	1456006_at	27	-0.407687	80	1.03386
Ahr	1422631_at	Osgin2	1424290_at	27	-0.27211	80	0.984595
Ahr	1422631_at	Axud1	1434350_at	27	-0.322465	80	1.03492
Ahr	1422631_at	Mdm2	1427718_a_at	27	-0.297293	80	0.990587
Ahr	1422631_at	Plk2	1427005_at	27	-0.565899	80	1.04418
Ahr	1422631_at	Btg2	1416250_at	27	-0.214077	60	0.977796
Ahr	1422631_at	Rbm39	1456386_at	27	-0.240426	30	0.93955
Ahr	1422631_at	Errfi1	1416129_at	27	0.171619	0	0.943621
Ahr	1422631_at	Ier2	1416442_at	27	-0.111846	60	0.954324
Ahr	1422631_at	Phlda1	1418835_at	27	0.328401	0	0.933978
Ahr	1422631_at	Frmd6	1457184_at	27	-0.223133	60	0.863225
Ahr	1422631_at	Egr1	1417065_at	27	-0.333837	60	0.870016
Ahr	1422631_at	Cflar	1449317_at	28	0.403855	0	0.932273
Ahr	1422631_at	Tnfaip3	1433699_at	28	0.319702	0	0.862487
Ahr	1422631_at	Socs3	1416576_at	28	0.464846	0	0.892338
Ahr	1422631_at	Klf6	1433508_at	28	-0.444861	80	0.91258
Ahr	1422631_at	Cd83	1416111_at	28	-0.423933	80	0.879792
Ahr	1422631_at	Ptger4	1421073_a_at	28	0.275489	0	0.86702
Ahr	1422631_at	Dusp1	1448830_at	28	0.210985	0	0.89657
Ahr	1422631_at	Tnf	1419607_at	28	0.346197	0	0.901354
Ahr	1422631_at	Pnrc1	1433668_at	28	0.305049	0	1.01886
Ahr	1422631_at	Cxcl2	1449984_at	28	0.423858	0	1.02635
Ahr	1422631_at	Marcks	1430311_at	28	-0.224629	80	1.00124
Ahr	1422631_at	Zfand5	1416083_at	28	0.166843	0	1.02142
Ahr	1422631_at	Pim1	1435458_at	28	0.345887	0	0.956166
Ahr	1422631_at	Cxcl1	1419209_at	28	0.403216	0	0.880887
Ahr	1422631_at	Csrp1	1425811_a_at	29	-0.32611	80	0.857241
Ahr	1422631_at	Ptpro	1425863_a_at	29	-0.509764	70	0.887307
Ahr	1422631_at	Lsp1	1417756_a_at	29	-0.337676	80	0.881415
Ahr	1422631_at	Rcbtb1	1456433_at	29	-0.705233	0	0.862889
Ahr	1422631_at	Isoc1	1425052_at	29	-0.309269	0	0.856571
Ahr	1422631_at	Cds1	1428680_at	29	-0.523674	0	1.02198
Ahr	1422631_at	Rnaseh2b	1453001_at	29	-0.460854	0	1.00209
Ahr	1422631_at	5730596K20Rik	1435890_at	29	-0.574063	10	1.0155
Ahr	1422631_at	Rgs1	1417601_at	29	-0.461027	80	0.944112
Ahr	1422631_at	Hn1	1448180_a_at	29	-0.200239	0	0.881296
Ahr	1422631_at	Acaa2	1428145_at	29	-0.656407	70	0.860625
Ahr	1422631_at	Phca	1429520_a_at	29	-0.517931	60	1.01413
Ahr	1422631_at	Vrk1	1425006_a_at	29	-0.545616	80	1.03109
Ahr	1422631_at	Rgs2	1419248_at	30	-0.715915	0	0.944983
Ahr	1422631_at	Rab19	1430148_at	30	-0.633136	0	0.869393
Ahr	1422631_at	Bid	1417045_at	30	-0.637785	0	0.859604
Ahr	1422631_at	Mrpl14	1451307_at	30	-0.147165	20	0.862132
Ahr	1422631_at	Casp2	1448165_at	30	-0.606811	0	0.987405
Ahr	1422631_at	Rab8b	1426799_at	30	-0.50782	80	0.995696
Ahr	1422631_at	Lgals3	1445626_at	30	-0.580752	30	0.988848
Ahr	1422631_at	Snx2	1460224_at	30	-0.745013	0	0.986642
Ahr	1422631_at	Plekho1	1417128_at	30	-0.606703	60	0.95606
Ahr	1422631_at	Apobec1	1451755_a_at	30	-0.695373	0	0.940013
Ahr	1422631_at	Evi2a	1450241_a_at	30	-0.617971	0	0.962728
Ahr	1422631_at	Lrrc33	1451174_at	30	-0.599391	20	0.940227
Ahr	1422631_at	P2ry12	1431724_a_at	30	-0.620913	80	0.874069
Ahr	1422631_at	Exoc6	1460576_at	30	-0.507308	20	0.863274
Ahr	1422631_at	Hhex	1423319_at	30	-0.580866	0	1.02754
Ahr	1422631_at	Rab14	1441992_at	31	0.378146	80	0.910388
Ahr	1422631_at	Rod1	1441407_at	31	0.354446	0	0.86011
Ahr	1422631_at	AL033314	1444538_at	31	0.201813	80	0.883257
Ahr	1422631_at	BC057627	1457458_at	31	0.249009	80	0.87381
Ahr	1422631_at	Lims1	1418230_a_at	31	0.384695	80	0.888101
Ahr	1422631_at	Gdpd1	1424077_at	31	0.419122	0	0.864542
Ahr	1422631_at	Rbm5	1456262_at	31	0.242707	80	0.936181
Ahr	1422631_at	Tmem167	1450904_at	31	0.441693	80	0.940013
Ahr	1422631_at	Zc3hav1	1431909_at	31	0.244895	0	0.863551
Ahr	1422631_at	2610024E20Rik	1442897_at	31	0.349562	80	0.85802
Ahr	1422631_at	5033414K04Rik	1436999_at	32	0.457716	80	0.854626
Ahr	1422631_at	Rap1a	1424139_at	32	0.115213	80	0.908505
Ahr	1422631_at	Dynll1 /// EG627788 /// LOC637840 /// LOC672375	1456125_a_at	32	0.497773	80	0.9013
Ahr	1422631_at	C130050O18Rik	1441516_a_at	32	0.35907	80	0.891304
Ahr	1422631_at	Hbld2	1423651_at	32	0.337859	80	0.889921
Ahr	1422631_at	1810047C23Rik	1418319_at	32	0.29661	80	1.02347
Ahr	1422631_at	2310079N02Rik	1417779_at	32	-0.121487	0	1.03615
Ahr	1422631_at	2310056P07Rik	1451385_at	32	0.565731	80	1.00641
Ahr	1422631_at	Gclm	1418627_at	32	0.61079	60	0.980991
Ahr	1422631_at	Ppp1r3b	1436590_at	32	0.359786	80	0.881003
Atf1	1417296_at	Nucks1	1433519_at	1	0.69196	80	0.967161
Atf1	1417296_at	Mastl	1423525_at	1	0.477967	80	0.987171
Atf1	1417296_at	Phf19	1427920_at	1	0.713546	70	0.972142
Atf1	1417296_at	Spbc25	1424118_a_at	1	0.684454	80	0.934956
Atf1	1417296_at	B230120H23Rik	1418943_at	1	0.694384	80	0.979026
Atf1	1417296_at	Rad51	1418281_at	1	0.565763	80	0.981206
Atf1	1417296_at	Ube2c	1452954_at	1	0.560611	80	0.943333
Atf1	1417296_at	Ccna2	1417910_at	1	0.699036	80	1.00665
Atf1	1417296_at	H2afz /// LOC631864 /// LOC675899	1438091_a_at	1	0.247195	20	0.956301
Atf1	1417296_at	Lsm5	1418656_at	1	0.702028	80	0.932012
Atf1	1417296_at	Ncapd2	1423847_at	1	0.718233	80	0.93237
Atf1	1417296_at	Shcbp1	1416299_at	1	0.587614	80	0.988529
Atf1	1417296_at	Spbc24	1431087_at	1	0.525126	80	0.936383
Atf1	1417296_at	Anln	1433543_at	1	0.737093	80	0.989373
Atf1	1417296_at	Zwilch	1416757_at	1	0.654028	80	0.952944
Atf1	1417296_at	Prr11	1442134_at	1	0.693288	80	0.93732
Atf1	1417296_at	Tk1	1416258_at	1	0.667306	80	0.952058
Atf1	1417296_at	Cenpp	1429095_at	1	0.5723	80	0.974576
Atf1	1417296_at	Cenph	1422016_a_at	1	0.637537	80	0.936209
Atf1	1417296_at	Gcat	1417823_at	1	0.678551	80	0.93261
Atf1	1417296_at	Parvg	1416876_at	1	0.701987	80	0.933216
Atf1	1417296_at	Ptprs	1426794_at	1	0.564529	80	0.992719
Atf1	1417296_at	Hmgb1	1416176_at	1	0.726953	80	1.04151
Atf1	1417296_at	Plk1	1448191_at	1	0.678672	80	1.04219
Atf1	1417296_at	Cd81	1416330_at	1	0.642425	80	1.04219
Atf1	1417296_at	Mcm5	1415945_at	1	0.621336	80	1.04151
Atf1	1417296_at	Pola1	1419397_at	1	0.588202	80	1.04219
Atf1	1417296_at	Hmmr	1425815_a_at	1	0.711815	80	1.04219
Atf1	1417296_at	Cenpq	1423620_at	1	0.687614	80	1.04219
Atf1	1417296_at	Cep55	1452242_at	1	0.735899	80	1.04151
Atf1	1417296_at	D2Ertd750e	1423463_a_at	1	0.67191	80	0.983623
Atf1	1417296_at	Cks1b	1448441_at	1	0.694516	80	0.975052
Atf1	1417296_at	Anp32e	1451356_at	1	0.670733	80	0.979849
Atf1	1417296_at	Smc2	1448635_at	1	0.687819	80	0.981225
Atf1	1417296_at	Gusb	1448124_at	1	0.780728	80	1.00464
Atf1	1417296_at	Mcm7	1416030_a_at	1	0.67087	80	0.990411
Atf1	1417296_at	Cenpi	1436723_at	1	0.612482	80	0.984381
Atf1	1417296_at	Ngfrap1	1428842_a_at	1	0.568574	80	0.983623
Atf1	1417296_at	Rbbp7	1415775_at	1	0.612487	80	0.975052
Atf1	1417296_at	Top2a	1454694_a_at	1	0.636084	80	0.977096
Atf1	1417296_at	Kntc2	1417445_at	1	0.668842	80	0.98353
Atf1	1417296_at	Kif11	1435306_a_at	1	0.719694	80	0.97656
Atf1	1417296_at	Tmco1	1423759_a_at	2	0.80372	80	0.943941
Atf1	1417296_at	Dbf4	1418334_at	2	0.850859	60	0.940158
Atf1	1417296_at	Cbx3 /// LOC629578 /// LOC633016	1448504_a_at	2	0.817193	80	0.959944
Atf1	1417296_at	Mef2a	1427185_at	2	0.740477	80	0.949128
Atf1	1417296_at	Echs1	1452341_at	2	0.802717	10	0.936778
Atf1	1417296_at	Ash2l	1420616_at	2	0.678915	80	0.988302
Atf1	1417296_at	Nup133	1423787_at	2	0.661626	80	1.00318
Atf1	1417296_at	Idh3g	1416789_at	2	0.736534	80	0.939234
Atf1	1417296_at	Cdk5rap3	1423067_at	2	0.697359	70	0.951507
Atf1	1417296_at	Siva1	1418377_a_at	2	0.783014	60	0.996966
Atf1	1417296_at	Stab1	1450199_a_at	2	0.733626	80	0.937391
Atf1	1417296_at	Osgep	1418529_at	2	0.552826	80	0.961521
Atf1	1417296_at	Umps	1455832_a_at	2	0.788836	60	0.932299
Atf1	1417296_at	Lsm2	1451884_a_at	2	0.743202	80	1.00819
Atf1	1417296_at	Tubb5	1416256_a_at	2	0.782018	80	0.959621
Atf1	1417296_at	Reep5	1426376_at	2	0.658862	80	0.94209
Atf1	1417296_at	Ndufs8	1423907_a_at	2	0.781498	80	0.96146
Atf1	1417296_at	B3gnt1	1452346_at	2	0.656905	60	0.957947
Atf1	1417296_at	Alad	1424877_a_at	2	0.701412	80	1.04151
Atf1	1417296_at	Ptgds2	1421492_at	2	0.637364	50	1.04219
Atf1	1417296_at	Hnrph1	1415872_at	2	0.711219	80	1.04151
Atf1	1417296_at	Trim47	1426784_at	2	0.806782	20	1.04219
Atf1	1417296_at	Alg10b	1454917_at	2	0.796233	70	1.04219
Atf1	1417296_at	Pdia3	1423423_at	2	0.607809	80	1.00108
Atf1	1417296_at	Ttf2	1428522_at	2	0.787451	20	0.975607
Atf1	1417296_at	2410014A08Rik	1436508_at	2	0.742332	80	0.979332
Atf1	1417296_at	Tm6sf1	1451353_at	2	0.675139	80	0.984878
Atf1	1417296_at	Gpsn2	1429681_a_at	2	0.674559	70	1.01386
Atf1	1417296_at	Glud1	1448253_at	2	0.733071	80	1.00848
Atf1	1417296_at	Atxn10	1422576_at	2	0.638369	60	0.984878
Atf1	1417296_at	Nat13	1428409_at	2	0.775356	80	0.979313
Atf1	1417296_at	Paqr4	1423101_at	2	0.661061	60	0.984563
Atf1	1417296_at	Slc29a1	1451782_a_at	2	0.644597	80	0.975588
Atf1	1417296_at	Add3	1423298_at	2	0.736316	80	0.995627
Atf1	1417296_at	Mcm3	1426653_at	3	0.735116	80	0.949829
Atf1	1417296_at	Dtl	1434695_at	3	0.802514	0	0.940705
Atf1	1417296_at	Bmyc	1428669_at	3	0.693357	80	0.938571
Atf1	1417296_at	Dsn1	1417139_at	3	0.738567	80	0.938984
Atf1	1417296_at	Cdkn2c	1416868_at	3	0.756554	80	0.956474
Atf1	1417296_at	Kif2c	1454221_a_at	3	0.632677	80	0.959016
Atf1	1417296_at	Rpa2	1416433_at	3	0.742427	0	0.934152
Atf1	1417296_at	Brca2	1419076_a_at	3	0.751691	60	1.00473
Atf1	1417296_at	Foxm1	1448834_at	3	0.70213	80	0.941351
Atf1	1417296_at	Recql	1418339_at	3	0.820914	80	0.948045
Atf1	1417296_at	Pold1	1448187_at	3	0.772237	80	0.952486
Atf1	1417296_at	E2f8	1436186_at	3	0.655677	80	0.953913
Atf1	1417296_at	Tfdp1 /// LOC664889 /// LOC672007 /// LOC674691	1423241_a_at	3	0.701135	80	0.971738
Atf1	1417296_at	2610510J17Rik	1427105_at	3	0.776096	0	0.941115
Atf1	1417296_at	1500010J02Rik	1423655_a_at	3	0.680499	80	1.00256
Atf1	1417296_at	6720460F02Rik	1452073_at	3	0.734959	80	0.98478
Atf1	1417296_at	Rpa1	1423293_at	3	0.770869	80	0.965738
Atf1	1417296_at	Spag5	1433892_at	3	0.762353	80	0.939234
Atf1	1417296_at	1110001A07Rik	1423440_at	3	0.740949	0	0.93732
Atf1	1417296_at	3000004C01Rik	1453226_at	3	0.778084	20	0.935494
Atf1	1417296_at	Depdc1b	1434789_at	3	0.742768	40	0.93877
Atf1	1417296_at	Dnajc9	1426473_at	3	0.7066	80	0.936837
Atf1	1417296_at	Ebi2	1437356_at	3	0.710823	0	0.940738
Atf1	1417296_at	2600005O03Rik	1452912_at	3	0.717731	80	0.957651
Atf1	1417296_at	Mcm4	1416214_at	3	0.706978	80	0.987633
Atf1	1417296_at	Kif20a	1449207_a_at	3	0.746447	80	0.977692
Atf1	1417296_at	Cdca5	1416802_a_at	3	0.75127	20	0.936099
Atf1	1417296_at	Il1rl1	1425145_at	3	0.580982	80	1.04219
Atf1	1417296_at	Dtymk	1449116_a_at	3	0.631132	80	1.04151
Atf1	1417296_at	Ncaph	1423920_at	3	0.767821	80	1.04151
Atf1	1417296_at	Cdca8	1428480_at	3	0.657519	80	1.04151
Atf1	1417296_at	Mcm2	1448777_at	3	0.765399	80	1.04151
Atf1	1417296_at	Fancd2	1439091_at	3	0.645528	80	1.04151
Atf1	1417296_at	Rrm1	1415878_at	3	0.665628	80	1.04219
Atf1	1417296_at	Tubgcp2	1455868_a_at	3	0.684257	80	1.04151
Atf1	1417296_at	Ckap2	1434748_at	3	0.736447	80	1.0395
Atf1	1417296_at	Mlf1ip	1428518_at	3	0.776132	70	1.04219
Atf1	1417296_at	Tfdp2	1435344_at	3	0.775554	80	1.0395
Atf1	1417296_at	Topbp1	1452241_at	3	0.759838	80	1.0395
Atf1	1417296_at	Cdk2	1416873_a_at	3	0.860506	0	1.04151
Atf1	1417296_at	Nup155	1449200_at	3	0.799049	80	1.0395
Atf1	1417296_at	Ncaph2	1423698_at	3	0.621389	80	1.04219
Atf1	1417296_at	C230078M08Rik	1435564_at	3	0.703181	0	1.04219
Atf1	1417296_at	2810433K01Rik	1450496_a_at	3	0.768586	80	1.04219
Atf1	1417296_at	Obfc1	1434737_at	3	0.740036	80	1.0395
Atf1	1417296_at	Asf1b	1423714_at	3	0.725709	80	0.977148
Atf1	1417296_at	Kif23	1455990_at	3	0.758564	80	0.989806
Atf1	1417296_at	E2f7	1437187_at	3	0.792339	0	0.984878
Atf1	1417296_at	Wdhd1	1435114_at	3	0.692787	20	0.978513
Atf1	1417296_at	Imp4	1426213_at	4	0.518018	80	0.957677
Atf1	1417296_at	Sfrs6	1448454_at	4	0.723514	80	0.991251
Atf1	1417296_at	Cse1l	1448809_at	4	0.708669	80	0.995106
Atf1	1417296_at	Rsrc1	1448584_at	4	0.571328	80	0.965403
Atf1	1417296_at	Larp7	1428310_at	4	0.681431	80	0.99714
Atf1	1417296_at	Scye1	1416486_at	4	0.575702	20	0.954445
Atf1	1417296_at	Txlna	1434448_at	4	0.486107	0	0.968606
Atf1	1417296_at	3110082I17Rik	1453007_at	4	0.713331	60	0.938557
Atf1	1417296_at	Dfna5h	1421534_at	4	0.51833	80	0.986934
Atf1	1417296_at	Cnbp	1416244_a_at	4	0.667189	80	0.953868
Atf1	1417296_at	Heatr3	1456597_at	4	0.686741	80	0.959284
Atf1	1417296_at	Rpl4	1425183_a_at	4	0.538899	80	1.00597
Atf1	1417296_at	Pdha1	1418560_at	4	0.692076	20	0.963429
Atf1	1417296_at	Npm1	1415839_a_at	4	0.600622	80	0.946711
Atf1	1417296_at	Gnb2l1	1455168_a_at	4	0.569353	80	0.938517
Atf1	1417296_at	Mybbp1a	1423430_at	4	0.433857	80	0.931539
Atf1	1417296_at	Nme2	1448808_a_at	4	0.522214	0	0.940328
Atf1	1417296_at	Smc6	1448829_at	4	0.716394	80	0.932074
Atf1	1417296_at	Mthfd1	1415917_at	4	0.693124	80	0.957369
Atf1	1417296_at	Cltb	1460740_at	4	0.70123	70	1.0064
Atf1	1417296_at	Top2b	1416731_at	4	0.727157	80	1.00229
Atf1	1417296_at	Apex1	1416135_at	4	0.582254	80	0.987062
Atf1	1417296_at	Nubp1	1418906_at	4	0.668026	80	0.939984
Atf1	1417296_at	Gart	1416283_at	4	0.59209	80	0.940328
Atf1	1417296_at	Tbc1d5	1443896_at	4	0.662353	80	0.934703
Atf1	1417296_at	Orc2l	1418226_at	4	0.595055	80	1.04219
Atf1	1417296_at	Fh1	1424828_a_at	4	0.518715	80	1.04219
Atf1	1417296_at	Rps3	1435151_a_at	4	0.687086	80	1.0395
Atf1	1417296_at	Nudt21	1417681_at	4	0.756669	80	1.04219
Atf1	1417296_at	Prmt7	1451248_at	4	0.664531	80	1.04151
Atf1	1417296_at	Rpl13	1450150_a_at	4	0.5885	80	1.04151
Atf1	1417296_at	Dcps	1424080_at	4	0.734189	80	1.04219
Atf1	1417296_at	Mlh1	1417360_at	4	0.600183	80	1.0395
Atf1	1417296_at	Ccdc22	1418347_at	4	0.730039	80	1.04219
Atf1	1417296_at	Crsp2	1437632_at	4	0.709991	80	1.04219
Atf1	1417296_at	Prep	1422796_at	4	0.528951	80	1.0395
Atf1	1417296_at	Pcyt2	1420493_a_at	4	0.560131	80	1.04151
Atf1	1417296_at	Nde1	1435737_a_at	4	0.344682	80	1.04151
Atf1	1417296_at	Prpf19	1449635_at	4	0.621805	80	1.04219
Atf1	1417296_at	Ncl	1415771_at	4	0.685942	80	0.980426
Atf1	1417296_at	Mki67ip	1424001_at	4	0.575884	80	0.989534
Atf1	1417296_at	Smyd2	1424760_a_at	4	0.541511	80	0.997732
Atf1	1417296_at	Gmps	1433567_at	4	0.595131	80	0.990411
Atf1	1417296_at	Hnrpr	1427129_a_at	4	0.769891	80	0.979313
Atf1	1417296_at	Rpl5 /// LOC382740 /// EG665407 /// LOC668032 /// LOC672748 /// LOC675821	1451077_at	4	0.622308	80	1.00382
Atf1	1417296_at	Thumpd1	1436007_a_at	4	0.720763	80	0.989845
Atf1	1417296_at	Aatf	1432394_a_at	4	0.657687	80	1.00166
Atf1	1417296_at	Lyrm4	1455588_at	4	0.669722	80	0.982259
Atf1	1417296_at	Ddx46	1455103_at	4	0.514619	80	0.975607
Atf1	1417296_at	Csf1r	1419872_at	4	0.610678	80	0.976143
Atf1	1417296_at	Lrrfip1	1433842_at	5	0.827162	80	0.954392
Atf1	1417296_at	Blvra	1428580_at	5	0.832611	80	0.952799
Atf1	1417296_at	Slc25a24	1452717_at	5	0.85434	30	0.948288
Atf1	1417296_at	Zfp326	1419181_at	5	0.756511	80	0.95954
Atf1	1417296_at	Tmed2	1436451_a_at	5	0.715535	80	0.93899
Atf1	1417296_at	Prkrir	1426483_at	5	0.788436	10	0.944369
Atf1	1417296_at	Arrb1	1460444_at	5	0.841435	80	0.933352
Atf1	1417296_at	Mlstd2	1426369_at	5	0.73496	80	0.971698
Atf1	1417296_at	Stt3b	1426342_at	5	0.748715	80	0.997085
Atf1	1417296_at	Maged1	1450062_a_at	5	0.515853	80	0.946711
Atf1	1417296_at	Ubqln2	1450021_at	5	0.854334	80	0.976185
Atf1	1417296_at	Galnt4	1455915_at	5	0.828324	70	0.984334
Atf1	1417296_at	Entpd5	1417384_at	5	0.723892	80	0.981396
Atf1	1417296_at	Ddef1	1435059_at	5	0.760254	80	0.945483
Atf1	1417296_at	Matr3	1438368_a_at	5	0.799282	80	0.989023
Atf1	1417296_at	Tm9sf3	1428412_at	5	0.737038	80	0.94494
Atf1	1417296_at	Ivd	1418238_at	5	0.598046	80	1.04219
Atf1	1417296_at	Anp32b	1417082_at	5	0.795242	80	1.0395
Atf1	1417296_at	Kcnab2	1416956_at	5	0.781373	80	1.04151
Atf1	1417296_at	Rps11	1424000_a_at	5	0.610536	80	1.04151
Atf1	1417296_at	Snx25	1455020_at	5	0.73391	80	1.04219
Atf1	1417296_at	1810015C04Rik	1424683_at	5	0.773458	80	1.04151
Atf1	1417296_at	Yaf2	1429839_a_at	5	0.82127	80	1.04151
Atf1	1417296_at	Calm2	1423807_a_at	5	0.753932	80	1.04219
Atf1	1417296_at	Stard4	1429240_at	5	0.69931	60	1.04219
Atf1	1417296_at	Btf3l4	1451222_at	5	0.833228	40	0.989637
Atf1	1417296_at	Rpl13a	1417608_a_at	5	0.710768	80	1.00409
Atf1	1417296_at	Rpl10 /// EG234703 /// LOC638133	1415942_at	5	0.73142	80	0.984563
Atf1	1417296_at	Ulk2	1448858_at	5	0.763464	80	1.01799
Atf1	1417296_at	Unc119	1418123_at	5	0.849349	60	0.995627
Atf1	1417296_at	Dhrs7	1426440_at	5	0.577855	80	0.98039
Atf1	1417296_at	D12Ertd551e	1428408_a_at	5	0.699773	10	0.989806
Atf1	1417296_at	Qk	1417073_a_at	5	0.730076	80	0.997732
Atf1	1417296_at	5730405I09Rik	1428971_at	5	0.80585	80	0.979776
Atf1	1417296_at	Mib1	1454740_at	5	0.800551	80	0.986847
Atf1	1417296_at	Zbp1	1419604_at	6	-0.789352	60	0.933579
Atf1	1417296_at	Mov10	1416380_at	6	-0.784677	40	0.955006
Atf1	1417296_at	Ccdc23	1425616_a_at	6	-0.773418	80	0.958107
Atf1	1417296_at	Cxcl11	1419697_at	6	-0.824366	0	0.969821
Atf1	1417296_at	Rnf34	1415791_at	6	-0.745037	80	0.999354
Atf1	1417296_at	Mdfic	1427040_at	6	-0.551371	80	0.950364
Atf1	1417296_at	Pvrl2	1424456_at	6	-0.863191	0	0.959157
Atf1	1417296_at	Isg20	1419569_a_at	6	-0.803258	20	0.969835
Atf1	1417296_at	Tyk2	1417306_at	6	-0.784885	40	0.955828
Atf1	1417296_at	Vps54	1418479_at	6	-0.856682	20	0.965605
Atf1	1417296_at	Pttg1	1419620_at	6	-0.773695	0	0.950848
Atf1	1417296_at	Atxn7l4	1428279_a_at	6	-0.655926	80	1.00468
Atf1	1417296_at	Npc2	1443266_at	6	-0.746589	20	0.992883
Atf1	1417296_at	Sptlc2	1460243_at	6	-0.81079	80	0.948316
Atf1	1417296_at	Papd4	1419183_at	6	-0.665009	80	0.932843
Atf1	1417296_at	Bfar	1426488_at	6	-0.84689	40	0.970974
Atf1	1417296_at	H2-T22	1439121_at	6	-0.781047	0	0.973225
Atf1	1417296_at	Batf2	1430005_a_at	6	-0.889004	20	0.93237
Atf1	1417296_at	Hrasls3	1451611_at	6	-0.761805	80	0.956301
Atf1	1417296_at	Insl6	1418346_at	6	-0.769326	0	0.997179
Atf1	1417296_at	Sgk3	1450036_at	6	-0.871213	50	1.04219
Atf1	1417296_at	Il15ra	1448681_at	6	-0.820401	20	1.04219
Atf1	1417296_at	Sec23b	1416059_at	6	-0.850265	0	1.04219
Atf1	1417296_at	Aftph	1426862_at	6	-0.849671	0	1.04151
Atf1	1417296_at	Rnf31	1455051_at	6	-0.87973	0	1.0395
Atf1	1417296_at	Epsti1	1452087_at	6	-0.70999	80	1.04151
Atf1	1417296_at	1300018I05Rik	1451082_at	6	-0.8553	60	1.04151
Atf1	1417296_at	Lipg	1421262_at	6	-0.830099	0	1.04151
Atf1	1417296_at	Ccdc86	1454197_a_at	6	-0.827005	40	1.04219
Atf1	1417296_at	Stat1	1420915_at	6	-0.777711	80	0.992542
Atf1	1417296_at	Rgl1	1449124_at	6	-0.750366	80	0.984274
Atf1	1417296_at	Chmp4b	1426240_at	6	-0.758171	80	0.988549
Atf1	1417296_at	Inpp5b	1451330_a_at	6	-0.802787	70	0.995665
Atf1	1417296_at	Etv6	1423401_at	6	-0.903787	20	0.9826
Atf1	1417296_at	Il18bp	1450424_a_at	6	-0.722399	80	0.98353
Atf1	1417296_at	Zcchc6	1433910_at	6	-0.73266	60	0.984878
Atf1	1417296_at	Ext1	1417730_at	6	-0.824917	20	0.991056
Atf1	1417296_at	Psmb9	1450696_at	6	-0.7514	80	0.977058
Atf1	1417296_at	Gtpbp2	1448437_a_at	6	-0.721046	80	0.992809
Atf1	1417296_at	Nr3c1	1421867_at	6	-0.821402	0	0.995129
Atf1	1417296_at	Mcm6	1416251_at	7	0.456703	80	0.956301
Atf1	1417296_at	Vim	1450641_at	7	0.512178	80	0.993104
Atf1	1417296_at	Pcna	1417947_at	7	0.462657	60	0.987566
Atf1	1417296_at	S100a6	1421375_a_at	7	0.337838	0	0.955828
Atf1	1417296_at	Wee1	1416773_at	7	0.54248	0	0.932074
Atf1	1417296_at	Vkorc1	1452770_at	7	0.429141	0	0.987827
Atf1	1417296_at	Hmga2	1422851_at	7	0.458787	80	0.936449
Atf1	1417296_at	Hfe	1422645_at	7	0.492061	80	0.934041
Atf1	1417296_at	Dek	1452659_at	7	0.348554	0	0.937078
Atf1	1417296_at	Tmtc4	1428113_at	7	0.288405	0	0.940623
Atf1	1417296_at	Rabl4	1424648_at	7	0.574497	10	0.935967
Atf1	1417296_at	BC004728	1425108_a_at	7	0.372809	80	0.951454
Atf1	1417296_at	Tubb6	1416431_at	7	0.417912	0	0.952413
Atf1	1417296_at	Ptpn18	1419125_at	7	0.481933	20	1.04151
Atf1	1417296_at	Ptma	1423455_at	7	0.5138	80	1.04151
Atf1	1417296_at	Gsn	1415812_at	7	0.577815	80	1.04151
Atf1	1417296_at	Rbl1	1425166_at	7	0.222515	80	1.04219
Atf1	1417296_at	6720467C03Rik	1451570_a_at	7	0.465454	80	1.0395
Atf1	1417296_at	Ccnd1	1448698_at	7	0.604277	0	1.04151
Atf1	1417296_at	6-Sep	1424181_at	7	0.338976	80	1.04151
Atf1	1417296_at	Prdx4	1416167_at	7	0.480814	0	1.04151
Atf1	1417296_at	Igf1	1419519_at	7	0.610443	80	1.04151
Atf1	1417296_at	Nqo2	1449983_a_at	7	0.331602	40	1.04151
Atf1	1417296_at	Dab2	1420498_a_at	7	0.611724	60	1.04219
Atf1	1417296_at	2410018G20Rik	1452591_a_at	7	0.610686	60	1.0395
Atf1	1417296_at	Ptpra	1425340_a_at	7	0.585685	60	0.992685
Atf1	1417296_at	Arpc3	1448279_at	7	0.696971	0	0.995129
Atf1	1417296_at	Gins4	1417913_at	7	0.65536	0	0.979947
Atf1	1417296_at	Suv39h1	1427382_a_at	7	0.576703	60	0.992685
Atf1	1417296_at	Plxdc1	1424902_at	7	0.668124	80	0.975363
Atf1	1417296_at	Tnfsf4	1421744_at	8	-0.748216	0	0.957904
Atf1	1417296_at	St6galnac4	1418075_at	8	-0.305921	80	0.939707
Atf1	1417296_at	Stam2	1416975_at	8	-0.464142	80	0.936099
Atf1	1417296_at	Car2	1448752_at	8	-0.750272	80	0.957904
Atf1	1417296_at	Vcam1	1415989_at	8	-0.760531	0	0.991988
Atf1	1417296_at	Mycl1	1434777_at	8	-0.77542	0	0.950093
Atf1	1417296_at	G3bp2	1415697_at	8	-0.711867	80	0.94015
Atf1	1417296_at	Flt1	1440926_at	8	-0.654751	80	0.953667
Atf1	1417296_at	Klrk1	1450495_a_at	8	-0.72585	80	0.945607
Atf1	1417296_at	Tmco3	1426711_at	8	-0.862369	50	0.940756
Atf1	1417296_at	Igbp1	1460737_at	8	-0.621499	80	0.987106
Atf1	1417296_at	Pde7b	1450213_at	8	-0.665107	80	1.00126
Atf1	1417296_at	Hist3h2a	1455712_at	8	-0.650952	80	0.976012
Atf1	1417296_at	Grap	1429387_at	8	-0.389296	0	0.943339
Atf1	1417296_at	Fut8	1460319_at	8	-0.723241	80	0.939089
Atf1	1417296_at	Srd5a1	1431101_a_at	8	-0.525025	80	0.969628
Atf1	1417296_at	2010002M12Rik	1438311_at	8	-0.672077	60	0.936305
Atf1	1417296_at	Pcgf5	1457888_at	8	-0.832154	0	0.933711
Atf1	1417296_at	Dclre1c	1458361_at	8	-0.588624	80	1.04219
Atf1	1417296_at	Rfx5	1423103_at	8	-0.65559	0	1.04219
Atf1	1417296_at	Tmem140	1424354_at	8	-0.640156	80	1.04219
Atf1	1417296_at	Armcx6	1434409_at	8	-0.733962	20	1.04151
Atf1	1417296_at	Ddx4	1427242_at	8	-0.649371	80	1.0395
Atf1	1417296_at	Dnase1l3	1421057_at	8	-0.573121	80	1.04219
Atf1	1417296_at	Igsf9	1420518_a_at	8	-0.648652	80	0.984542
Atf1	1417296_at	A530023O14Rik	1444179_at	8	-0.76782	80	0.9826
Atf1	1417296_at	9430083G14Rik	1418384_at	8	-0.802454	80	0.989806
Atf1	1417296_at	Nlgn2	1455143_at	8	-0.709201	40	0.978513
Atf1	1417296_at	Slamf8	1425294_at	9	-0.730543	80	0.939707
Atf1	1417296_at	Dnajc1	1420501_at	9	-0.777261	80	0.945657
Atf1	1417296_at	Pkp4	1452209_at	9	-0.42881	80	0.992786
Atf1	1417296_at	Psma5	1424681_a_at	9	-0.76109	80	0.933922
Atf1	1417296_at	Lmo4	1420981_a_at	9	-0.608937	80	1.00272
Atf1	1417296_at	Dnaja1	1460179_at	9	-0.800869	40	0.977868
Atf1	1417296_at	Eya3	1420933_a_at	9	-0.711551	80	0.954486
Atf1	1417296_at	Tax1bp1	1448399_at	9	-0.727727	80	0.932898
Atf1	1417296_at	1110019N10Rik	1428874_at	9	-0.61509	80	0.978546
Atf1	1417296_at	Atp1b3	1423126_at	9	-0.564043	80	0.971752
Atf1	1417296_at	Gstt1	1418186_at	9	-0.633807	80	0.95103
Atf1	1417296_at	Gphn	1426463_at	9	-0.752025	70	0.97129
Atf1	1417296_at	5133401N09Rik	1424496_at	9	-0.746725	80	1.00473
Atf1	1417296_at	Ppap2a	1422619_at	9	-0.587704	80	0.93849
Atf1	1417296_at	Plcb3	1448661_at	9	-0.808557	40	0.942454
Atf1	1417296_at	Acp2	1424655_at	9	-0.511858	80	1.04219
Atf1	1417296_at	2010106G01Rik	1425193_at	9	-0.66789	80	1.04151
Atf1	1417296_at	Ubap1	1423185_a_at	9	-0.429448	80	1.04151
Atf1	1417296_at	Lyrm1	1431774_a_at	9	-0.760053	80	1.04151
Atf1	1417296_at	F10	1449305_at	9	-0.631788	80	1.0395
Atf1	1417296_at	Acsl1	1423883_at	9	-0.623685	80	1.04219
Atf1	1417296_at	Dock4	1457146_at	9	-0.623421	80	1.04151
Atf1	1417296_at	Cd200	1448788_at	9	-0.805576	40	1.04151
Atf1	1417296_at	Ms4a6d	1419598_at	9	-0.698639	80	1.04219
Atf1	1417296_at	Il1rn	1425663_at	9	-0.761351	80	0.976612
Atf1	1417296_at	Nr1h3	1450444_a_at	9	-0.498315	40	0.984803
Atf1	1417296_at	Rasgrp1	1434295_at	9	-0.783511	40	0.995129
Atf1	1417296_at	Agtrap	1422965_at	9	-0.690863	80	0.988549
Atf1	1417296_at	Il4ra	1421034_a_at	9	-0.709596	80	0.984274
Atf1	1417296_at	Ppm1h	1435510_at	9	-0.630681	80	0.988549
Atf1	1417296_at	Armc7	1424446_at	9	-0.587014	80	0.981184
Atf1	1417296_at	Prdx5	1416381_a_at	9	-0.600839	80	0.989637
Atf1	1417296_at	Crls1	1429737_a_at	10	0.758825	0	0.942118
Atf1	1417296_at	Nans	1417774_at	10	0.757966	80	0.968606
Atf1	1417296_at	Mrfap1	1416496_at	10	0.740048	80	0.980012
Atf1	1417296_at	2010003O18Rik	1425211_at	10	0.810027	0	0.934152
Atf1	1417296_at	Mrps35	1452111_at	10	0.699139	10	0.932363
Atf1	1417296_at	Ndnl2	1422554_at	10	0.761227	0	0.944005
Atf1	1417296_at	Adcy7	1420970_at	10	0.769174	0	0.935967
Atf1	1417296_at	Crtap	1448592_at	10	0.626698	80	0.96453
Atf1	1417296_at	Slc25a5 /// EG433923 /// LOC670371	1430542_a_at	10	0.726657	0	0.958124
Atf1	1417296_at	Utp6	1424501_at	10	0.71674	80	0.934956
Atf1	1417296_at	Glrx5	1428553_at	10	0.775887	70	0.958124
Atf1	1417296_at	2810002N01Rik	1429248_at	10	0.671411	20	0.967611
Atf1	1417296_at	Wrnip1	1448376_at	10	0.779085	0	0.936778
Atf1	1417296_at	Slc30a5	1422497_at	10	0.864507	60	0.934152
Atf1	1417296_at	Ipo11	1428096_at	10	0.725004	80	0.972729
Atf1	1417296_at	2610027L16Rik	1451039_at	10	0.785471	0	0.973211
Atf1	1417296_at	Mrp63	1418137_at	10	0.651716	0	0.973388
Atf1	1417296_at	Elp3	1426643_at	10	0.63361	80	0.938557
Atf1	1417296_at	Gpr180	1417245_at	10	0.75955	0	1.00224
Atf1	1417296_at	Sfrs2ip	1434691_at	10	0.79679	30	0.991022
Atf1	1417296_at	Clpp	1416615_at	10	0.684234	0	0.938069
Atf1	1417296_at	Mrpl16	1450880_at	10	0.622581	10	0.954486
Atf1	1417296_at	Ostf1	1452246_at	10	0.710651	0	0.956894
Atf1	1417296_at	Avpi1	1423122_at	10	0.688294	80	0.988849
Atf1	1417296_at	Mxi1	1450376_at	10	0.715739	80	0.952996
Atf1	1417296_at	Gpam	1419499_at	10	0.651891	0	0.999354
Atf1	1417296_at	Tuba4	1417374_at	10	0.78989	60	1.0395
Atf1	1417296_at	Tarsl1	1431125_a_at	10	0.464616	80	1.0395
Atf1	1417296_at	Cdk2ap1	1426885_a_at	10	0.705171	80	1.04219
Atf1	1417296_at	8430410A17Rik	1423786_at	10	0.792448	80	1.04151
Atf1	1417296_at	Pgm2l1	1452841_at	10	0.734606	80	1.04219
Atf1	1417296_at	2310073E15Rik	1428534_at	10	0.790974	0	1.0395
Atf1	1417296_at	2410018C20Rik	1417146_at	10	0.767939	80	1.04151
Atf1	1417296_at	Gnpat	1417456_at	10	0.767385	80	1.04219
Atf1	1417296_at	Tomm20	1423080_at	10	0.747853	80	1.0395
Atf1	1417296_at	Prkar2a	1452915_at	10	0.707187	80	1.04219
Atf1	1417296_at	Tmem32	1436705_at	10	0.749768	80	1.04219
Atf1	1417296_at	Sfrs1	1428100_at	10	0.819175	0	1.0395
Atf1	1417296_at	Josd1	1460676_at	10	0.848619	10	1.04151
Atf1	1417296_at	Glt8d3	1434876_at	10	0.784393	0	1.04219
Atf1	1417296_at	1200011O22Rik	1428144_at	10	0.753804	80	0.984542
Atf1	1417296_at	Unc84a	1426666_a_at	10	0.830447	20	0.981184
Atf1	1417296_at	Coro1a	1416246_a_at	10	0.734139	0	0.985361
Atf1	1417296_at	Hmbs	1426475_at	10	0.802913	50	1.00108
Atf1	1417296_at	2210010A19Rik	1436372_a_at	10	0.63775	0	0.991056
Atf1	1417296_at	Jarid1b	1427143_at	11	-0.224061	80	0.965915
Atf1	1417296_at	2210009G21Rik	1431831_at	11	-0.431705	80	0.931539
Atf1	1417296_at	Ptgir	1427313_at	11	-0.330254	0	0.985147
Atf1	1417296_at	Stard5	1422822_at	11	-0.562878	20	0.948316
Atf1	1417296_at	Vps37a	1429363_at	11	-0.707398	0	0.936037
Atf1	1417296_at	Tspan3	1416009_at	11	-0.595802	0	0.931897
Atf1	1417296_at	Irak3	1435040_at	11	-0.274622	60	0.963953
Atf1	1417296_at	Ttc19	1430043_at	11	0.011572	20	0.960484
Atf1	1417296_at	Tmem49	1423722_at	11	-0.370047	80	0.943219
Atf1	1417296_at	Phb	1435144_at	11	-0.381196	40	0.959157
Atf1	1417296_at	Ahr	1422631_at	11	-0.236464	0	0.93505
Atf1	1417296_at	Psma6	1416506_at	11	-0.545131	60	0.933449
Atf1	1417296_at	Ninj1	1448417_at	11	-0.298224	0	0.994698
Atf1	1417296_at	Syk	1418262_at	11	-0.452084	0	0.959047
Atf1	1417296_at	Ghitm	1415881_at	11	-0.382732	0	0.935967
Atf1	1417296_at	Rhoq	1427918_a_at	11	-0.157971	80	0.962335
Atf1	1417296_at	Acsl5	1428082_at	11	-0.246359	0	0.990217
Atf1	1417296_at	Dnajb10	1448657_a_at	11	-0.419017	0	1.0395
Atf1	1417296_at	Slc39a13	1423926_at	11	-0.583259	0	1.04151
Atf1	1417296_at	Fbxl5	1433441_at	11	-0.496572	80	1.04151
Atf1	1417296_at	Setd8	1426406_at	11	-0.042901	80	1.04219
Atf1	1417296_at	Hk2	1422612_at	11	-0.582934	0	1.04219
Atf1	1417296_at	Picalm	1451316_a_at	11	-0.157099	0	1.04151
Atf1	1417296_at	Snapc1	1429335_at	11	-0.341251	50	1.04151
Atf1	1417296_at	Slc25a37	1417750_a_at	11	-0.328972	20	1.04151
Atf1	1417296_at	Vti1a	1445374_at	11	-0.547912	80	1.04219
Atf1	1417296_at	Slc31a1	1433750_at	11	-0.217594	80	0.989309
Atf1	1417296_at	Eif2c3	1435904_at	11	-0.269911	0	1.00116
Atf1	1417296_at	Rab6	1448304_a_at	11	-0.33323	70	1.00676
Atf1	1417296_at	Lancl3	1437268_at	11	-0.213458	0	0.975588
Atf1	1417296_at	Abcc1	1459270_at	11	0.174758	80	0.984878
Atf1	1417296_at	Zdhhc12	1448857_a_at	12	-0.400328	80	0.952058
Atf1	1417296_at	Nadk	1416249_at	12	-0.260488	60	0.936244
Atf1	1417296_at	Osbpl3	1428484_at	12	-0.082727	80	0.935494
Atf1	1417296_at	Bnip3	1422470_at	12	-0.096835	80	0.94879
Atf1	1417296_at	Higd1a	1416480_a_at	12	-0.325343	60	0.959866
Atf1	1417296_at	Tmbim4	1428050_a_at	12	-0.599971	80	0.973225
Atf1	1417296_at	1100001G20Rik	1434484_at	12	-0.542095	80	0.952588
Atf1	1417296_at	Csf3	1419427_at	12	-0.288373	80	0.975572
Atf1	1417296_at	Mlx	1418437_a_at	12	-0.267595	80	0.962199
Atf1	1417296_at	BC017643	1423678_at	12	-0.512055	80	0.942246
Atf1	1417296_at	Emr1	1451161_a_at	12	-0.232704	40	0.931539
Atf1	1417296_at	Il1f6	1418609_at	12	-0.456496	80	1.04151
Atf1	1417296_at	Prokr1	1456543_at	12	-0.564879	80	1.04219
Atf1	1417296_at	Plod2	1416687_at	12	-0.446464	0	1.0395
Atf1	1417296_at	Apba3	1416182_at	12	0.110554	80	1.0395
Atf1	1417296_at	Egln3	1418649_at	12	-0.014399	0	1.04219
Atf1	1417296_at	2700097O09Rik	1428810_at	12	-0.137995	60	1.04219
Atf1	1417296_at	Slc39a4	1451139_at	12	-0.144143	0	1.0395
Atf1	1417296_at	Treml4	1460014_at	12	-0.140268	0	1.04219
Atf1	1417296_at	Cdk2ap2	1417161_at	12	-0.245498	80	1.04151
Atf1	1417296_at	Sqrdl	1420641_a_at	12	-0.085418	40	0.97656
Atf1	1417296_at	Uspl1	1433927_at	12	-0.138218	80	0.995627
Atf1	1417296_at	Mrpl45	1423492_at	12	-0.318161	60	0.976104
Atf1	1417296_at	Ppt2	1418302_at	12	-0.330675	40	0.975968
Atf1	1417296_at	Zdhhc6	1423300_at	12	-0.141653	80	0.98187
Atf1	1417296_at	Traf2	1451233_at	13	-0.796678	20	0.985406
Atf1	1417296_at	Ifih1	1426276_at	13	-0.844445	0	0.944873
Atf1	1417296_at	Cd40	1460415_a_at	13	-0.815748	0	0.949295
Atf1	1417296_at	Gbp6	1425156_at	13	-0.854964	0	0.933579
Atf1	1417296_at	Edg2	1448606_at	13	-0.80816	0	0.931899
Atf1	1417296_at	Mpa2l	1447927_at	13	-0.811481	0	0.935967
Atf1	1417296_at	2610207I05Rik	1455657_at	13	-0.667057	80	0.933352
Atf1	1417296_at	Trex1	1450672_a_at	13	-0.799937	0	0.954781
Atf1	1417296_at	Azi2	1431822_a_at	13	-0.837851	20	0.945609
Atf1	1417296_at	Otud5	1435573_at	13	-0.80725	10	0.953667
Atf1	1417296_at	Rnf14	1422429_at	13	-0.853314	0	0.932423
Atf1	1417296_at	Jak2	1421065_at	13	-0.846829	0	0.953611
Atf1	1417296_at	Cd274	1419714_at	13	-0.795088	0	0.943206
Atf1	1417296_at	AA467197	1434046_at	13	-0.801698	0	1.0395
Atf1	1417296_at	Fgl2	1421854_at	13	-0.797275	0	1.04151
Atf1	1417296_at	Tlr6	1421352_at	13	-0.864327	0	1.0395
Atf1	1417296_at	Oasl1	1424339_at	13	-0.782832	0	1.04151
Atf1	1417296_at	Nod1	1454733_at	13	-0.847932	0	1.04219
Atf1	1417296_at	Rai12	1431411_a_at	13	-0.806352	0	1.04151
Atf1	1417296_at	Ccl5	1418126_at	13	-0.765857	0	1.04219
Atf1	1417296_at	Rsad2	1421008_at	13	-0.785553	0	1.0395
Atf1	1417296_at	Pbef1	1417190_at	13	-0.816318	0	1.04219
Atf1	1417296_at	Gch1	1420499_at	13	-0.802828	0	1.0395
Atf1	1417296_at	Psme2	1417189_at	13	-0.779275	70	1.0395
Atf1	1417296_at	A030007L17Rik	1435695_a_at	13	-0.786063	60	1.01985
Atf1	1417296_at	Cd47	1449507_a_at	13	-0.725871	80	1.02227
Atf1	1417296_at	Usp25	1445861_at	13	-0.743171	0	1.01152
Atf1	1417296_at	Wipf1	1436953_at	14	0.709515	0	0.959545
Atf1	1417296_at	Ppm2c	1434228_at	14	0.714235	0	1.00665
Atf1	1417296_at	Recc1	1418342_at	14	0.839941	10	1.00229
Atf1	1417296_at	Rchy1	1432144_a_at	14	0.80381	0	0.936046
Atf1	1417296_at	Trim24	1427258_at	14	0.827788	50	0.940782
Atf1	1417296_at	Gpr175	1460276_a_at	14	0.830781	0	0.947247
Atf1	1417296_at	Tmem86a	1428758_at	14	0.760363	0	0.988864
Atf1	1417296_at	Cln8	1448455_at	14	0.839162	0	1.00836
Atf1	1417296_at	Sesn1	1454699_at	14	0.876406	20	0.931943
Atf1	1417296_at	Zfp36l1	1450644_at	14	0.712551	40	0.955597
Atf1	1417296_at	Nfatc2	1439205_at	14	0.852714	20	1.04219
Atf1	1417296_at	Zfand2a	1415940_at	14	0.832852	0	1.04219
Atf1	1417296_at	Snx30	1456479_at	14	0.886091	0	0.988715
Atf1	1417296_at	2700078K21Rik	1432419_a_at	14	0.868897	0	0.984563
Atf1	1417296_at	Gtf2a2	1433528_at	14	0.786317	50	0.995627
Atf1	1417296_at	Tlr13	1457753_at	14	0.830248	0	0.977276
Atf1	1417296_at	Rassf3	1448546_at	14	0.818425	0	0.976104
Atf1	1417296_at	Mtss1	1434036_at	14	0.887328	30	0.983744
Atf1	1417296_at	Tmem8	1418344_at	14	0.617216	80	0.984878
Atf1	1417296_at	Nfatc1	1428479_at	14	0.773987	0	0.984274
Atf1	1417296_at	Lass6	1457449_at	15	-0.745392	0	0.939322
Atf1	1417296_at	Il1b	1449399_a_at	15	-0.557201	0	0.933579
Atf1	1417296_at	Plagl2	1417517_at	15	-0.622083	0	0.932879
Atf1	1417296_at	Mcoln2	1431705_a_at	15	-0.540535	0	0.932074
Atf1	1417296_at	Zc3h12a	1427348_at	15	-0.308468	0	0.969883
Atf1	1417296_at	Stk38l	1435878_at	15	-0.587129	0	0.944255
Atf1	1417296_at	Igsf6	1421408_at	15	-0.560107	0	0.9931
Atf1	1417296_at	Lcp2	1418641_at	15	-0.729996	0	0.947997
Atf1	1417296_at	Il12b	1419530_at	15	-0.694046	0	0.95773
Atf1	1417296_at	Arg2	1418847_at	15	-0.422037	0	0.992786
Atf1	1417296_at	1200009I06Rik	1428420_a_at	15	-0.727133	0	0.935967
Atf1	1417296_at	Aoah	1460156_at	15	-0.497112	0	0.960957
Atf1	1417296_at	Tmem39a	1423316_at	15	-0.588568	0	0.936099
Atf1	1417296_at	Nfkb2	1425902_a_at	15	-0.790177	0	0.94486
Atf1	1417296_at	Ptprj	1427629_at	15	-0.647712	0	1.0395
Atf1	1417296_at	Il6	1450297_at	15	-0.735984	0	1.04151
Atf1	1417296_at	Hivep2	1422018_at	15	-0.633772	0	1.04219
Atf1	1417296_at	Zfp263	1453105_at	15	-0.403685	0	1.0395
Atf1	1417296_at	Slc30a6	1424241_at	15	-0.653376	0	1.04151
Atf1	1417296_at	Klf7	1449439_at	15	-0.281775	0	0.983797
Atf1	1417296_at	Stx6	1423038_at	15	-0.69389	0	0.989309
Atf1	1417296_at	Nfkb1	1427705_a_at	15	-0.77438	0	1.01985
Atf1	1417296_at	Stk40	1429650_at	15	-0.581597	0	0.975607
Atf1	1417296_at	Dusp16	1418401_a_at	15	-0.593461	0	0.995129
Atf1	1417296_at	Cldnd1	1431293_a_at	15	-0.623209	0	0.977276
Atf1	1417296_at	Snx5	1448791_at	16	0.714994	60	0.991366
Atf1	1417296_at	Thrap3	1460545_at	16	0.681899	10	0.949698
Atf1	1417296_at	Man1c1	1436193_at	16	0.776716	80	0.942023
Atf1	1417296_at	Cnot6l	1451723_at	16	0.779681	0	0.962615
Atf1	1417296_at	Tm7sf3	1452664_a_at	16	0.793259	80	0.962927
Atf1	1417296_at	Rgs10	1416882_at	16	0.641139	80	0.976845
Atf1	1417296_at	Nrp1	1448943_at	16	0.721931	80	0.938517
Atf1	1417296_at	Dnmt1	1422946_a_at	16	0.817474	70	0.957651
Atf1	1417296_at	Tspyl4	1424029_at	16	0.790199	0	0.992786
Atf1	1417296_at	Slc16a7	1448502_at	16	0.703299	70	0.946711
Atf1	1417296_at	Sgsh	1438731_at	16	0.6503	80	0.959866
Atf1	1417296_at	Ift140	1417255_at	16	0.720736	80	0.971781
Atf1	1417296_at	Bcl2	1457687_at	16	0.828431	70	1.04151
Atf1	1417296_at	Sft2d2	1435141_at	16	0.641852	80	1.04219
Atf1	1417296_at	Pip5k2a	1419279_at	16	0.822061	10	1.0395
Atf1	1417296_at	Serinc3	1456080_a_at	16	0.49074	40	1.04219
Atf1	1417296_at	Tmem144	1426362_at	16	0.757956	80	1.04151
Atf1	1417296_at	1200006F02Rik	1451486_at	16	0.633667	80	1.04151
Atf1	1417296_at	Arhgap18	1426952_at	16	0.761428	80	1.04219
Atf1	1417296_at	Mef2c	1424852_at	16	0.737074	80	1.0395
Atf1	1417296_at	Cdc42ep3	1450700_at	16	0.687266	80	1.04151
Atf1	1417296_at	Smarca2	1430526_a_at	16	0.719153	80	1.04151
Atf1	1417296_at	Fbxw4	1417226_at	16	0.774764	0	1.04151
Atf1	1417296_at	Wdr26	1435478_at	16	0.838509	0	0.995665
Atf1	1417296_at	Nostrin	1441075_at	16	0.756783	70	0.979947
Atf1	1417296_at	Hs2st1	1450729_at	16	0.796815	60	0.981225
Atf1	1417296_at	Prkacb	1420611_at	16	0.76138	80	0.984381
Atf1	1417296_at	Osbpl8	1437069_at	16	0.722055	60	1.03562
Atf1	1417296_at	Mdh1	1448172_at	16	0.595775	80	0.986847
Atf1	1417296_at	Lcn2	1427747_a_at	17	-0.588698	60	0.956301
Atf1	1417296_at	Dtx2	1421720_a_at	17	-0.61222	0	0.95248
Atf1	1417296_at	Fscn1	1416514_a_at	17	-0.814615	0	0.935007
Atf1	1417296_at	St7	1418967_a_at	17	-0.539608	0	1.00256
Atf1	1417296_at	Pou2f2	1427725_a_at	17	-0.695518	80	0.951253
Atf1	1417296_at	Rhou	1449027_at	17	-0.650006	40	0.935585
Atf1	1417296_at	Gyk	1422703_at	17	-0.673536	80	0.93849
Atf1	1417296_at	1200002N14Rik	1424524_at	17	-0.839526	0	0.950026
Atf1	1417296_at	Anxa6	1429247_at	17	-0.755144	30	1.00303
Atf1	1417296_at	BB220380	1437956_at	17	-0.793969	0	0.946494
Atf1	1417296_at	Batf	1419410_at	17	-0.649734	0	0.961207
Atf1	1417296_at	Slc11a2	1452078_a_at	17	-0.6152	80	0.939078
Atf1	1417296_at	Pstpip2	1455405_at	17	-0.738459	0	0.952799
Atf1	1417296_at	Slc15a3	1420697_at	17	-0.690542	0	0.94668
Atf1	1417296_at	2400003C14Rik	1423837_at	17	-0.693245	30	1.04151
Atf1	1417296_at	Ift57	1418929_at	17	-0.768243	0	1.04151
Atf1	1417296_at	Lztfl1	1417170_at	17	-0.735849	0	0.975875
Atf1	1417296_at	Gpr18	1439141_at	17	-0.714964	0	0.989518
Atf1	1417296_at	Mtdh	1434882_at	17	-0.754908	0	0.976143
Atf1	1417296_at	2210010L05Rik	1424463_at	18	0.713529	80	0.94778
Atf1	1417296_at	St8sia4	1419186_a_at	18	0.557708	40	0.942716
Atf1	1417296_at	Aldh9a1	1436689_a_at	18	0.614818	80	0.942652
Atf1	1417296_at	Cugbp2	1451154_a_at	18	0.477657	0	0.933912
Atf1	1417296_at	Extl2	1422539_at	18	0.693001	80	0.942591
Atf1	1417296_at	Camk1	1417604_at	18	0.620861	80	0.932788
Atf1	1417296_at	Psmd8	1423296_at	18	0.552006	40	0.939795
Atf1	1417296_at	5730420B22Rik	1427050_at	18	0.476023	80	0.946014
Atf1	1417296_at	Fem1b	1418323_at	18	0.702837	20	1.04151
Atf1	1417296_at	Wbp5	1451230_a_at	18	0.59994	80	1.04151
Atf1	1417296_at	Arhgap6	1456333_a_at	18	0.479326	80	1.04219
Atf1	1417296_at	Ttc7	1435334_at	18	0.411631	80	1.04151
Atf1	1417296_at	Entpd1	1423326_at	18	0.485366	80	1.04219
Atf1	1417296_at	AA536743	1427243_at	18	0.608062	80	0.985361
Atf1	1417296_at	Ctsb	1417492_at	18	0.596997	0	0.979776
Atf1	1417296_at	3110001D03Rik	1423317_at	19	0.743741	0	0.989797
Atf1	1417296_at	Leprot	1424438_a_at	19	0.72079	0	0.935736
Atf1	1417296_at	5330421F07Rik	1443230_at	19	0.801694	0	0.94279
Atf1	1417296_at	Cdt1	1424144_at	19	0.825722	0	0.933821
Atf1	1417296_at	Dusp6	1415834_at	19	0.67411	0	0.962281
Atf1	1417296_at	Trappc1	1436019_a_at	19	0.763636	20	0.955436
Atf1	1417296_at	Susd3	1428975_at	19	0.709627	80	0.933233
Atf1	1417296_at	Foxred2	1434414_at	19	0.84041	10	0.966158
Atf1	1417296_at	Zfp36l2	1437626_at	19	0.759599	0	1.00267
Atf1	1417296_at	Ints7	1428531_at	19	0.861516	0	1.04151
Atf1	1417296_at	Pms2	1423539_at	19	0.832591	0	1.04151
Atf1	1417296_at	BC005537	1450877_at	19	0.811147	0	1.04219
Atf1	1417296_at	Ibrdc2	1439153_at	19	0.709342	0	1.04151
Atf1	1417296_at	2410129H14Rik	1455052_a_at	19	0.874228	0	1.04151
Atf1	1417296_at	5031439G07Rik	1435745_at	19	0.82823	80	1.04151
Atf1	1417296_at	Prkag1	1417690_at	19	0.800574	10	1.0395
Atf1	1417296_at	Klc4	1425547_a_at	19	0.722109	0	1.0395
Atf1	1417296_at	2410005O16Rik	1457999_at	19	0.739904	80	0.975968
Atf1	1417296_at	Arhgef7	1449066_a_at	19	0.813343	0	0.976069
Atf1	1417296_at	Rcbtb2	1416389_a_at	19	0.651817	80	0.989806
Atf1	1417296_at	Mrpl28	1416284_at	19	0.69398	80	0.97981
Atf1	1417296_at	Pqlc1	1426567_a_at	19	0.830511	20	0.979332
Atf1	1417296_at	Hnrpa3	1452712_at	20	0.569277	80	0.98634
Atf1	1417296_at	Nsmce1	1436121_a_at	20	0.521078	0	0.98634
Atf1	1417296_at	Ndufb7	1416417_a_at	20	0.440843	20	0.950137
Atf1	1417296_at	Syncrip	1422768_at	20	0.579405	80	0.949053
Atf1	1417296_at	Usp9x	1428193_at	20	0.605036	80	0.992719
Atf1	1417296_at	Mtmr1	1421880_at	20	0.659899	80	0.943784
Atf1	1417296_at	Igfbp4	1437405_a_at	20	0.609814	80	0.939075
Atf1	1417296_at	Ddx1	1415915_at	20	0.37601	80	0.936037
Atf1	1417296_at	Idi1	1451122_at	20	0.32835	80	1.00712
Atf1	1417296_at	Hnrpk	1423684_at	20	0.663177	60	0.940756
Atf1	1417296_at	Cct5	1417258_at	20	0.396493	80	0.932879
Atf1	1417296_at	Alcam	1437466_at	20	0.183348	80	0.962665
Atf1	1417296_at	Sfrs3	1416150_a_at	20	0.339998	80	0.975116
Atf1	1417296_at	Ptp4a1 /// LOC269859 /// LOC433406 /// LOC546482 /// LOC627166 /// LOC627200 /// EG667723 /// LOC669215 /// LOC673579	1449322_at	20	0.730069	80	1.04151
Atf1	1417296_at	Mtch2	1448654_at	20	0.721053	50	1.04219
Atf1	1417296_at	Rbm12	1416928_at	20	0.647334	80	1.04151
Atf1	1417296_at	Hnrpa2b1	1420365_a_at	20	0.661717	80	1.04151
Atf1	1417296_at	Psd3	1418749_at	20	0.368734	80	1.04219
Atf1	1417296_at	Rpsa	1448245_at	20	0.499691	80	1.04219
Atf1	1417296_at	Clcn5	1429400_at	20	0.508136	80	1.04151
Atf1	1417296_at	Glipr1	1424927_at	20	0.471432	80	1.04219
Atf1	1417296_at	Pspc1	1423192_at	20	0.602897	80	1.04151
Atf1	1417296_at	Nmd3	1448133_at	20	0.658106	80	0.986415
Atf1	1417296_at	Jun	1417409_at	20	0.319629	20	0.984563
Atf1	1417296_at	Cyp51	1450646_at	20	0.415037	80	0.979332
Atf1	1417296_at	Gmds	1434158_at	20	0.441356	80	0.984381
Atf1	1417296_at	Ranbp5	1426946_at	20	0.657091	80	0.97656
Atf1	1417296_at	Eif3s3	1415962_at	20	0.539657	80	1.00645
Atf1	1417296_at	Rpl10a	1431177_a_at	20	0.672661	80	0.984563
Atf1	1417296_at	F11r	1424595_at	21	-0.667647	0	0.957369
Atf1	1417296_at	Fzd1	1437284_at	21	-0.833878	0	0.953023
Atf1	1417296_at	Il4i1	1419192_at	21	-0.796235	0	0.952326
Atf1	1417296_at	Ikbkb	1426207_at	21	-0.579458	0	1.00473
Atf1	1417296_at	2900057D21Rik	1427190_at	21	-0.81247	0	0.979026
Atf1	1417296_at	Lad1	1418449_at	21	-0.545827	0	1.04219
Atf1	1417296_at	Cdkn2b	1449152_at	21	-0.462279	0	1.04151
Atf1	1417296_at	Rras2	1448689_at	21	-0.760127	0	1.0395
Atf1	1417296_at	Ccl22	1417925_at	21	-0.723236	0	1.04219
Atf1	1417296_at	Anp32a	1434555_at	21	-0.409355	0	1.0395
Atf1	1417296_at	Arhgap26	1435694_at	21	-0.621296	0	1.04219
Atf1	1417296_at	Dpm2	1415675_at	22	-0.310878	80	0.986086
Atf1	1417296_at	Hspa4l	1418253_a_at	22	-0.407646	60	0.966733
Atf1	1417296_at	Ffar2	1425216_at	22	-0.274525	80	0.932966
Atf1	1417296_at	Mon1b	1428712_at	22	-0.54595	0	0.98478
Atf1	1417296_at	Ddit3	1417516_at	22	-0.325694	80	0.936383
Atf1	1417296_at	Ccr7	1423466_at	22	-0.504362	0	0.968339
Atf1	1417296_at	Atf7ip	1449192_at	22	-0.168537	80	1.04151
Atf1	1417296_at	Fbxl12	1448420_a_at	22	-0.65609	50	1.0395
Atf1	1417296_at	Angptl6	1424785_at	22	0.659031	50	1.04151
Atf1	1417296_at	4930583C14Rik	1428815_at	22	-0.441222	80	1.04151
Atf1	1417296_at	Serpinb9	1422601_at	22	-0.397404	80	1.04151
Atf1	1417296_at	Soat2	1460722_at	22	-0.365756	80	1.04219
Atf1	1417296_at	Setd4	1425239_at	22	-0.366259	80	1.04219
Atf1	1417296_at	Ptprm	1422541_at	22	-0.300278	80	1.04219
Atf1	1417296_at	Dclre1a	1417904_at	22	-0.412817	80	1.00649
Atf1	1417296_at	Ddx18	1416071_at	23	0.555848	80	0.940427
Atf1	1417296_at	Slc12a6	1449878_a_at	23	0.42215	80	0.947142
Atf1	1417296_at	Agpat5	1434287_at	23	0.407224	80	0.932299
Atf1	1417296_at	Egln1	1423785_at	23	0.527255	80	0.955517
Atf1	1417296_at	Tmed3	1416108_a_at	23	0.486988	0	0.935626
Atf1	1417296_at	Tmem20	1435452_at	23	0.612292	80	0.956301
Atf1	1417296_at	Tpd52	1419493_a_at	23	0.66155	0	1.0395
Atf1	1417296_at	Sec24d	1426972_at	23	0.673175	60	1.04219
Atf1	1417296_at	Abce1	1416014_at	23	0.503878	80	1.04151
Atf1	1417296_at	Usp10	1448230_at	23	0.528388	80	1.0395
Atf1	1417296_at	Utp14a	1435099_at	23	0.656864	80	1.0395
Atf1	1417296_at	4933403F05Rik	1434978_at	23	0.253067	80	1.04151
Atf1	1417296_at	Zadh2	1451277_at	23	0.677112	80	1.04151
Atf1	1417296_at	P4ha2	1417149_at	23	0.217201	80	0.995129
Atf1	1417296_at	2310008H04Rik	1451171_at	23	0.429013	0	1.00676
Atf1	1417296_at	Arid5a	1451340_at	24	-0.704536	0	0.94674
Atf1	1417296_at	Arl5b	1453590_at	24	-0.263299	0	1.0064
Atf1	1417296_at	Sestd1	1429114_at	24	-0.485063	0	0.952944
Atf1	1417296_at	Etv3	1418635_at	24	-0.46724	0	0.985147
Atf1	1417296_at	Mxd1	1455104_at	24	-0.657956	10	0.997137
Atf1	1417296_at	Sap30	1417719_at	24	-0.844149	0	0.965556
Atf1	1417296_at	Mmp13	1417256_at	24	-0.721891	0	0.973388
Atf1	1417296_at	Arhgef3	1424250_a_at	24	-0.582059	0	0.943219
Atf1	1417296_at	Dcbld2	1437635_at	24	-0.734364	0	0.956135
Atf1	1417296_at	Hspa1a	1452388_at	24	-0.550991	0	0.953868
Atf1	1417296_at	Ifnb1	1422305_at	24	-0.302456	0	1.04219
Atf1	1417296_at	2810474O19Rik	1429588_at	24	-0.729317	0	1.04219
Atf1	1417296_at	Ccdc94	1429733_at	24	-0.741895	0	1.04151
Atf1	1417296_at	Peli1	1417371_at	24	-0.737495	0	0.97656
Atf1	1417296_at	Kpna3	1450386_at	24	-0.80298	0	1.00219
Atf1	1417296_at	Dst	1458075_at	25	-0.409462	0	0.941692
Atf1	1417296_at	Il10	1450330_at	25	-0.534876	0	0.963001
Atf1	1417296_at	Ptgs2	1417262_at	25	-0.68713	0	0.958861
Atf1	1417296_at	Skil	1452214_at	25	-0.386315	0	0.971738
Atf1	1417296_at	Gadd45b	1450971_at	25	-0.556306	0	0.939075
Atf1	1417296_at	Nfkbie	1431843_a_at	25	-0.653841	0	0.937391
Atf1	1417296_at	Dnaja2	1457233_at	25	-0.541993	0	1.04219
Atf1	1417296_at	Prg1	1417426_at	25	-0.688813	0	1.04151
Atf1	1417296_at	Rel	1420710_at	25	-0.542908	0	1.04151
Atf1	1417296_at	Irf1	1448436_a_at	25	-0.452184	0	1.04151
Atf1	1417296_at	Il10ra	1448731_at	25	-0.607693	0	1.01645
Atf1	1417296_at	BC031781	1436511_at	26	0.351699	80	0.943784
Atf1	1417296_at	Bcl10	1418970_a_at	26	0.413175	80	0.932846
Atf1	1417296_at	Ube2j1	1417723_at	26	0.336728	80	0.968606
Atf1	1417296_at	Slc44a1	1446318_at	26	0.494451	80	0.938236
Atf1	1417296_at	Slc25a33	1424211_at	26	0.471386	80	0.999586
Atf1	1417296_at	Opa3	1455131_at	26	0.250026	80	0.995106
Atf1	1417296_at	Pvr	1423905_at	26	0.360341	80	0.961408
Atf1	1417296_at	P2ry2	1450318_a_at	26	0.327228	80	0.935175
Atf1	1417296_at	Herpud1	1448185_at	26	0.577978	80	0.986905
Atf1	1417296_at	Snag1	1416359_at	26	0.424461	80	0.970952
Atf1	1417296_at	Coq10b	1460510_a_at	26	0.42385	80	1.0395
Atf1	1417296_at	Ndel1	1422568_at	26	0.154361	80	1.04151
Atf1	1417296_at	Tmem142b	1434763_at	26	-0.31116	0	1.0094
Atf1	1417296_at	Fkbpl	1422787_at	26	-0.239442	0	0.995627
Atf1	1417296_at	Bcl2l11	1456006_at	27	0.599836	80	0.951387
Atf1	1417296_at	Gem	1426063_a_at	27	0.484563	80	1.00878
Atf1	1417296_at	Errfi1	1416129_at	27	0.632998	80	1.00621
Atf1	1417296_at	Rasgef1b	1454742_at	27	0.60141	80	0.936244
Atf1	1417296_at	Myd116	1448325_at	27	0.53026	70	0.992719
Atf1	1417296_at	Axud1	1434350_at	27	-0.26752	0	0.94015
Atf1	1417296_at	Frmd6	1457184_at	27	0.593417	80	0.951954
Atf1	1417296_at	Plk2	1427005_at	27	0.433494	50	1.00712
Atf1	1417296_at	Maff	1418936_at	27	0.719953	80	0.995106
Atf1	1417296_at	Egr1	1417065_at	27	0.563897	50	0.971669
Atf1	1417296_at	Btg2	1416250_at	27	0.534358	70	1.04219
Atf1	1417296_at	Dusp4	1428834_at	27	0.828345	60	1.04151
Atf1	1417296_at	Ier2	1416442_at	27	0.50523	50	1.04219
Atf1	1417296_at	Egr2	1427683_at	27	0.687091	80	1.04151
Atf1	1417296_at	Rkhd2	1454612_at	27	0.633993	80	1.04151
Atf1	1417296_at	Ifrd1	1416067_at	27	0.727357	70	0.977058
Atf1	1417296_at	Cflar	1449317_at	28	-0.57086	0	0.936099
Atf1	1417296_at	Cxcl1	1419209_at	28	0.534744	80	0.943784
Atf1	1417296_at	Junb	1415899_at	28	0.361164	80	0.937536
Atf1	1417296_at	Tnfaip3	1433699_at	28	-0.43395	0	0.967272
Atf1	1417296_at	Ccl4	1421578_at	28	-0.452801	0	0.942591
Atf1	1417296_at	Cd83	1416111_at	28	0.247419	80	0.938513
Atf1	1417296_at	Dusp1	1448830_at	28	-0.170803	0	0.970733
Atf1	1417296_at	Zfand5	1416083_at	28	0.246519	60	0.999586
Atf1	1417296_at	Ccrl2	1427736_a_at	28	-0.530359	0	0.988715
Atf1	1417296_at	Lxn	1416503_at	29	0.14399	80	0.949829
Atf1	1417296_at	Cds1	1428680_at	29	-0.305001	80	0.996069
Atf1	1417296_at	Fyn	1448765_at	29	0.211385	60	0.964869
Atf1	1417296_at	Isoc1	1425052_at	29	-0.572021	80	0.962026
Atf1	1417296_at	Acaa2	1428145_at	29	0.183022	0	0.940203
Atf1	1417296_at	Csrp1	1425811_a_at	29	-0.338024	80	1.04151
Atf1	1417296_at	Rgs1	1417601_at	29	0.116057	30	1.04151
Atf1	1417296_at	Niban	1454942_at	29	-0.370274	0	1.04151
Atf1	1417296_at	Gpsm2	1424895_at	29	-0.474514	80	1.04219
Atf1	1417296_at	Spnb2	1452143_at	29	0.112687	0	1.04151
Atf1	1417296_at	5730596K20Rik	1435890_at	29	-0.208415	80	1.0395
Atf1	1417296_at	Hn1	1448180_a_at	29	-0.318491	80	0.988549
Atf1	1417296_at	Rcbtb1	1456433_at	29	-0.183304	80	1.0283
Atf1	1417296_at	Rnasel	1426604_at	30	0.540713	0	0.935967
Atf1	1417296_at	Plekho1	1417128_at	30	0.680323	0	0.959895
Atf1	1417296_at	AI413782	1416096_at	30	0.155277	0	0.956301
Atf1	1417296_at	Snx2	1460224_at	30	0.323291	0	0.960368
Atf1	1417296_at	Exoc6	1460576_at	30	0.441782	0	0.955736
Atf1	1417296_at	Rgs2	1419248_at	30	-0.108115	80	0.977436
Atf1	1417296_at	D330050I23Rik	1434301_at	30	-0.224913	80	0.982901
Atf1	1417296_at	Rod1	1441407_at	31	-0.392751	0	0.954486
Atf1	1417296_at	Zc3hav1	1431909_at	31	-0.564537	0	0.959193
Atf1	1417296_at	BC057627	1457458_at	31	-0.564356	10	0.995019
Atf1	1417296_at	Tmem167	1450904_at	31	-0.273166	0	0.958361
Atf1	1417296_at	2610024E20Rik	1442897_at	31	-0.435206	80	0.942243
Atf1	1417296_at	Gdpd1	1424077_at	31	-0.1704	0	1.00409
Atf1	1417296_at	C130050O18Rik	1441516_a_at	32	0.439501	0	0.944242
Atf1	1417296_at	1810047C23Rik	1418319_at	32	0.573748	20	0.938571
Atf1	1417296_at	Prkar2b	1438664_at	32	0.616811	80	0.934578
Atf1	1417296_at	Ap3m1	1416375_at	32	0.145394	0	0.949353
Atf1	1417296_at	Hbld2	1423651_at	32	0.691541	0	1.04219
Atf1	1417296_at	2310056P07Rik	1451385_at	32	0.105166	80	1.00108
Atf3	1449363_at	Lbr	1415829_at	1	0.049141	0	0.953142
Atf3	1449363_at	Mrc1	1450430_at	1	0.309095	0	0.937267
Atf3	1449363_at	Mastl	1423525_at	1	-0.048659	80	1.00709
Atf3	1449363_at	Arhgap11a	1438434_at	1	-0.147836	80	0.93733
Atf3	1449363_at	Sulf2	1430388_a_at	1	-0.052485	80	0.928362
Atf3	1449363_at	Ccna2	1417910_at	1	-0.061138	80	0.980597
Atf3	1449363_at	Rad54l	1450862_at	1	-0.080867	80	0.956736
Atf3	1449363_at	Tacc3	1417450_a_at	1	-0.046706	80	0.930814
Atf3	1449363_at	Gusb	1448124_at	1	-0.161479	80	0.983693
Atf3	1449363_at	Cdca3	1452040_a_at	1	0.030606	0	0.94139
Atf3	1449363_at	Ncapd2	1423847_at	1	-0.032342	80	0.987369
Atf3	1449363_at	Pepd	1416712_at	1	0.124424	0	0.935128
Atf3	1449363_at	Prc1	1423774_a_at	1	-0.081745	80	0.992861
Atf3	1449363_at	Plk1	1448191_at	1	-0.066921	80	0.94256
Atf3	1449363_at	Wdr51a	1432202_a_at	1	-0.069387	80	0.949794
Atf3	1449363_at	Hmmr	1425815_a_at	1	0.055431	0	0.935229
Atf3	1449363_at	Mmd	1423488_at	1	0.033276	60	0.957725
Atf3	1449363_at	Kpna2 /// LOC670551 /// LOC671639	1415860_at	1	-0.095567	80	0.938962
Atf3	1449363_at	Tk1	1416258_at	1	-0.192301	80	0.926536
Atf3	1449363_at	Cenpp	1429095_at	1	-0.110116	80	0.996818
Atf3	1449363_at	Dlg7	1455730_at	1	-0.179413	80	0.929055
Atf3	1449363_at	Racgap1	1421546_a_at	1	-0.056143	80	0.937942
Atf3	1449363_at	Hn1l	1433696_at	1	-0.277667	80	0.927661
Atf3	1449363_at	Ptprs	1426794_at	1	-0.491596	80	0.996943
Atf3	1449363_at	Cep55	1452242_at	1	-0.100373	80	0.959622
Atf3	1449363_at	D2Ertd750e	1423463_a_at	1	0.050971	0	0.983623
Atf3	1449363_at	Rad51	1418281_at	1	-0.117744	80	0.988291
Atf3	1449363_at	Cks1b	1448441_at	1	-0.048977	80	0.975052
Atf3	1449363_at	Anp32e	1451356_at	1	-0.239021	80	0.979849
Atf3	1449363_at	Smc2	1448635_at	1	-0.068468	80	0.981225
Atf3	1449363_at	Mcm7	1416030_a_at	1	-0.118346	80	0.990411
Atf3	1449363_at	Hmgb1	1416176_at	1	-0.120289	80	0.980155
Atf3	1449363_at	Mcm5	1415945_at	1	-0.204541	80	1.04758
Atf3	1449363_at	Zwilch	1416757_at	1	-0.124864	80	1.0068
Atf3	1449363_at	Pola1	1419397_at	1	0.022412	0	0.996451
Atf3	1449363_at	Cenpi	1436723_at	1	-0.064332	80	0.984381
Atf3	1449363_at	Ngfrap1	1428842_a_at	1	0.235272	60	0.983623
Atf3	1449363_at	Rbbp7	1415775_at	1	-0.059215	80	0.975052
Atf3	1449363_at	Top2a	1454694_a_at	1	0.021258	0	0.977096
Atf3	1449363_at	Gcat	1417823_at	1	-0.042943	20	1.00691
Atf3	1449363_at	Cenpq	1423620_at	1	-0.107709	80	1.01559
Atf3	1449363_at	Kntc2	1417445_at	1	-0.124795	80	0.98353
Atf3	1449363_at	Kif11	1435306_a_at	1	-0.051192	80	0.97656
Atf3	1449363_at	Glul	1426236_a_at	2	-0.196526	80	0.931902
Atf3	1449363_at	Mrps26	1433878_at	2	-0.470789	80	0.937848
Atf3	1449363_at	Akr1b8	1448894_at	2	-0.583022	80	0.940656
Atf3	1449363_at	Cbx3 /// LOC629578 /// LOC633016	1448504_a_at	2	-0.205615	80	0.990896
Atf3	1449363_at	Tm6sf1	1451353_at	2	-0.258558	80	0.940103
Atf3	1449363_at	BC017158	1424812_at	2	-0.522763	80	0.926652
Atf3	1449363_at	Ash2l	1420616_at	2	-0.155074	80	0.976823
Atf3	1449363_at	Pold2	1448277_at	2	-0.363771	80	0.935302
Atf3	1449363_at	2610507B11Rik	1426820_at	2	-0.192917	80	0.928123
Atf3	1449363_at	Aarsd1	1424006_at	2	-0.219889	80	0.933779
Atf3	1449363_at	Siva1	1418377_a_at	2	-0.331912	80	0.947322
Atf3	1449363_at	Gdi2	1420814_at	2	-0.411612	80	0.941405
Atf3	1449363_at	Mccc2	1454840_at	2	-0.128605	80	0.927332
Atf3	1449363_at	Taf9	1422778_at	2	-0.074227	80	0.942866
Atf3	1449363_at	Osgep	1418529_at	2	-0.356362	80	0.926932
Atf3	1449363_at	Polr3h	1424227_at	2	-0.34856	80	0.9419
Atf3	1449363_at	Umps	1455832_a_at	2	-0.418474	80	0.982343
Atf3	1449363_at	Snx9	1423077_at	2	-0.301079	80	0.953603
Atf3	1449363_at	Clic1	1416656_at	2	-0.474129	80	0.930233
Atf3	1449363_at	Bin1	1425532_a_at	2	-0.103248	80	0.941925
Atf3	1449363_at	Reep5	1426376_at	2	-0.450163	80	0.943462
Atf3	1449363_at	1110032A13Rik	1428520_at	2	-0.261975	80	0.931017
Atf3	1449363_at	Nt5c2	1425933_a_at	2	-0.237042	80	0.93613
Atf3	1449363_at	Pdia3	1423423_at	2	-0.403603	80	1.00108
Atf3	1449363_at	Ttf2	1428522_at	2	-0.400967	80	0.975607
Atf3	1449363_at	Alad	1424877_a_at	2	-0.331723	80	0.98976
Atf3	1449363_at	Dbf4	1418334_at	2	-0.10569	80	1.01141
Atf3	1449363_at	2410014A08Rik	1436508_at	2	-0.325956	80	0.979332
Atf3	1449363_at	Ptgds2	1421492_at	2	0.135876	0	0.980624
Atf3	1449363_at	Mef2a	1427185_at	2	-0.088076	80	0.984878
Atf3	1449363_at	Gpsn2	1429681_a_at	2	-0.204364	80	1.01386
Atf3	1449363_at	Nup133	1423787_at	2	-0.155435	80	1.02097
Atf3	1449363_at	Idh3g	1416789_at	2	-0.234848	80	1.03429
Atf3	1449363_at	Hnrph1	1415872_at	2	-0.114797	80	0.989845
Atf3	1449363_at	Trim47	1426784_at	2	-0.191422	80	0.989533
Atf3	1449363_at	Stab1	1450199_a_at	2	-0.257183	80	0.98976
Atf3	1449363_at	Glud1	1448253_at	2	-0.15765	80	1.00848
Atf3	1449363_at	Atxn10	1422576_at	2	0.061737	0	0.984878
Atf3	1449363_at	Nat13	1428409_at	2	-0.139128	80	0.979313
Atf3	1449363_at	Paqr4	1423101_at	2	-0.187103	80	0.984563
Atf3	1449363_at	Lsm2	1451884_a_at	2	-0.240314	80	1.04758
Atf3	1449363_at	Slc29a1	1451782_a_at	2	-0.249256	80	0.975588
Atf3	1449363_at	Add3	1423298_at	2	-0.245345	80	0.995627
Atf3	1449363_at	Sgol2	1437370_at	3	-0.245127	80	0.939723
Atf3	1449363_at	Dut	1419270_a_at	3	-0.139512	80	0.928651
Atf3	1449363_at	Ncaph	1423920_at	3	-0.12051	80	0.995416
Atf3	1449363_at	Brca2	1419076_a_at	3	-0.246583	80	0.978271
Atf3	1449363_at	Mlf1ip	1428518_at	3	-0.133992	80	0.939737
Atf3	1449363_at	Cdk2	1416873_a_at	3	-0.196261	80	0.967385
Atf3	1449363_at	Fignl1	1422430_at	3	-0.2395	80	0.966247
Atf3	1449363_at	Havcr2	1451584_at	3	-0.376224	80	0.932491
Atf3	1449363_at	Trim16	1452362_at	3	-0.249387	80	0.942318
Atf3	1449363_at	1500010J02Rik	1423655_a_at	3	-0.240428	80	0.978314
[truncated: 52,302 more rows]
