# Supplementary material for: Uncovering a Macrophage Transcriptional Program by Integrating Evidence from Motif Scanning and Expression Dynamics
Source: PLoS Comput Biol. 2008 Mar 21;4(3):e1000021. doi: 10.1371/journal.pcbi.1000021 (PMC2265556; doi:10.1371/journal.pcbi.1000021)
Supplement: Table S13 — ChIP-on-chip data. Results of five ChIP-on-chip assays for predicted (TF,cluster) pairs. Each row in the table shows integrated data sources for a specific gene target. Column 1 indicates the TF gene predicted to regulate the target cluster. Column 2 gives the probeset of the TF gene. Column 3 indicates the gene symbol of the target gene. Column 4 gives the target gene probeset. Column 5 gives the co-expressed cluster of which the target gene is a member. Column 6 gives the score for the best motif match for the indicated TF, within the promoter of the target gene (a blank cell indicates that no above-threshold motif match was found, at the 1 match per 10 kbp level of stringency). Column 7 indicates the P tlc from time-lagged correlation. Column 8 indicates whether the gene's promoter region was represented on the promoter array. Column 9 indicates the ChIP-on-chip P value; a blank cell in this column indicates that no significant ChIP-on-chip binding was found (see Materials and Methods, ChIP-on-chip Validation). (0.05 MB XLS) [file pcbi.1000021.s031.xls]

## Sheet: Sheet1
TF Gene	TF Probeset	Target Gene	Target Probeset	Cluster	Motif Score	TLC P-value	On Chip	ChIP-chip P-value
Irf1	1448436_a_at	2610207I05Rik	1455657_at	13	0.96092	0.678261
Irf1	1448436_a_at	5730508B09Rik	1429678_at	13	0.9713	0.424001
Irf1	1448436_a_at	9030607L20Rik	1430103_at	13		0.421019
Irf1	1448436_a_at	9030625A04Rik	1455263_at	13	0.95213	0.365412
Irf1	1448436_a_at	A030007L17Rik	1435695_a_at	13		0.549646
Irf1	1448436_a_at	A630077B13Rik	1436576_at	13	0.97694	0.274505
Irf1	1448436_a_at	AA467197	1434046_at	13	0.99138	0.359808
Irf1	1448436_a_at	Abtb2	1433453_a_at	13	0.96853	0.23482
Irf1	1448436_a_at	AW112010	1434372_at	13		0.344683
Irf1	1448436_a_at	Azi2	1431822_a_at	13		0.442658
Irf1	1448436_a_at	BC004022	1418154_at	13		0.458873
Irf1	1448436_a_at	BC006779	1435454_a_at	13		0.362728	yes
Irf1	1448436_a_at	C80258	1440513_at	13		0.448173
Irf1	1448436_a_at	Car13	1421307_at	13		0.466483
Irf1	1448436_a_at	Casp4	1449591_at	13	0.96242	0.311929	yes	1.4695e-18
Irf1	1448436_a_at	Ccl5	1418126_at	13	0.96702	0.43943	yes	6.7999e-10
Irf1	1448436_a_at	Cd274	1419714_at	13	0.9515	0.560384
Irf1	1448436_a_at	Cd40	1460415_a_at	13	0.96184	0.228643
Irf1	1448436_a_at	Cd47	1449507_a_at	13		0.474613	yes	2.5109e-05
Irf1	1448436_a_at	Cybb	1436778_at	13	0.9547	0.62812
Irf1	1448436_a_at	Ddx58	1446457_at	13	0.95172	0.416303	yes	5.0853e-06
Irf1	1448436_a_at	Edg2	1448606_at	13	0.94406	0.283439	yes
Irf1	1448436_a_at	Fas	1460251_at	13	0.99515	0.248362
Irf1	1448436_a_at	Fbs1	1451645_at	13		0.476717
Irf1	1448436_a_at	Fgl2	1421854_at	13	0.97684	0.333217
Irf1	1448436_a_at	Gbp2	1418240_at	13	0.94701	0.412764	yes	2.5392e-14
Irf1	1448436_a_at	Gbp3	1418392_a_at	13	0.97376	0.411715	yes	2.7271e-14
Irf1	1448436_a_at	Gbp6	1425156_at	13	0.97379	0.411067
Irf1	1448436_a_at	Gch1	1420499_at	13		0.333349
Irf1	1448436_a_at	Hck	1446553_at	13	0.94695	0.52061
Irf1	1448436_a_at	Ifih1	1426276_at	13	0.95679	0.4441
Irf1	1448436_a_at	Ifit1	1450783_at	13	0.98455	0.559881	yes	4.214e-14
Irf1	1448436_a_at	Jak2	1421065_at	13	0.94308	0.333795
Irf1	1448436_a_at	LOC432459	1443136_at	13		0.365844
Irf1	1448436_a_at	LOC553089	1444651_at	13		0.337555
Irf1	1448436_a_at	LOC672547	1419603_at	13		0.544736
Irf1	1448436_a_at	Mpa2l	1447927_at	13	0.96482	0.429629
Irf1	1448436_a_at	Mpa2l /// LOC626578 /// LOC673101	1438676_at	13		0.459769
Irf1	1448436_a_at	Mx2	1419676_at	13	0.94491	0.40179	yes	9.8033e-11
Irf1	1448436_a_at	Myd88	1419272_at	13	0.97854	0.45558	yes	0.0002116
Irf1	1448436_a_at	Nod1	1454733_at	13	0.95916	0.347673
Irf1	1448436_a_at	Nrp2	1426528_at	13		0.390444
Irf1	1448436_a_at	Oasl1	1424339_at	13	0.94819	0.471284	yes	1.5998e-08
Irf1	1448436_a_at	Otud5	1435573_at	13	0.9512	0.46909
Irf1	1448436_a_at	Parp14	1432548_at	13	0.99515	0.075791
Irf1	1448436_a_at	Pbef1	1417190_at	13	0.97184	0.531567	yes	9.6801e-05
Irf1	1448436_a_at	Psme2	1417189_at	13		0.510377	yes	2.9102e-06
Irf1	1448436_a_at	Rai12	1431411_a_at	13	0.99622	0.446398
Irf1	1448436_a_at	Rnf14	1422429_at	13	0.97071	0.351267
Irf1	1448436_a_at	Rsad2	1421008_at	13	0.9546	0.417843
Irf1	1448436_a_at	Sertad1	1417406_at	13		0.275672	yes	6.9681e-06
Irf1	1448436_a_at	Slamf7	1453472_a_at	13	0.93904	0.392523	yes	9.24e-11
Irf1	1448436_a_at	Slc2a6	1434015_at	13	0.95321	0.26954	yes	2.2221e-06
Irf1	1448436_a_at	Slc31a2	1416654_at	13	0.90143	0.528782	yes
Irf1	1448436_a_at	Slfn4	1427102_at	13	0.96091	0.54199	yes	4.0921e-06
Irf1	1448436_a_at	Slfn8	1451655_at	13	0.96801	0.381022
Irf1	1448436_a_at	Snx10	1431055_a_at	13	0.97355	0.427663
Irf1	1448436_a_at	Socs1	1450446_a_at	13	0.97327	0.451034
Irf1	1448436_a_at	St3gal1	1418946_at	13	0.96416	0.307789
Irf1	1448436_a_at	Tlr6	1421352_at	13		0.319606	yes	1.2211e-07
Irf1	1448436_a_at	Traf2	1451233_at	13		0.435124	yes
Irf1	1448436_a_at	Trex1	1450672_a_at	13	0.93539	0.350665	yes	2.3067e-06
Irf1	1448436_a_at	Usp25	1445861_at	13		0.359148
Irf1	1448436_a_at	Zfp281	1460085_at	13	0.99515	0.508606	yes
Irf1	1448436_a_at	1200016E24Rik	1452418_at	25		0.148527
Irf1	1448436_a_at	3110043O21Rik	1428468_at	25		0.292582
Irf1	1448436_a_at	Ankrd57	1454736_at	25		0.047171
Irf1	1448436_a_at	AW555355	1444273_at	25		0.382991
Irf1	1448436_a_at	Birc3	1421392_a_at	25	0.95766	0.274912	yes	6.7705e-13
Irf1	1448436_a_at	C030046G05	1436196_at	25		0.120778
Irf1	1448436_a_at	C130057M05Rik	1457334_at	25		0.679151
Irf1	1448436_a_at	Cd69	1428735_at	25	0.9623	0.258042
Irf1	1448436_a_at	Cxcl10	1418930_at	25	0.96854	0.244439	yes	2.6278e-09
Irf1	1448436_a_at	Dnaja2	1457233_at	25	0.94718	0.171735
Irf1	1448436_a_at	Dst	1458075_at	25		0.484329	yes
Irf1	1448436_a_at	Dyrk2	1436918_at	25		0.191326
Irf1	1448436_a_at	Gadd45b	1450971_at	25	0.94186	0.146196	yes	1.439e-06
Irf1	1448436_a_at	Gdap10	1420342_at	25		0.429082	yes
Irf1	1448436_a_at	Gna13	1446722_at	25	0.93756	0.133997
Irf1	1448436_a_at	Gpr85	1424896_at	25		0.284089	yes	7.4292e-08
Irf1	1448436_a_at	Ibrdc3	1432478_a_at	25		0.031152
Irf1	1448436_a_at	Icam1	1424067_at	25		0.027483	yes	0.0016952
Irf1	1448436_a_at	Il10	1450330_at	25	0.98492	0.320797	yes	2.6906e-09
Irf1	1448436_a_at	Il10ra	1448731_at	25	0.9518	0.028822	yes	3.1858e-06
Irf1	1448436_a_at	Irf1	1448436_a_at	25		1	yes
Irf1	1448436_a_at	Irg1	1427381_at	25		0.156572
Irf1	1448436_a_at	Nfkbie	1431843_a_at	25	0.95619	0.021867	yes	2.2136e-05
Irf1	1448436_a_at	Prdm1	1420425_at	25	0.94217	0.169331	yes	2.9608e-06
Irf1	1448436_a_at	Prg1	1417426_at	25		0.262168
Irf1	1448436_a_at	Ptgs2	1417262_at	25	0.99622	0.437833	yes	6.1779e-07
Irf1	1448436_a_at	Rab20	1438097_at	25		0.176739	yes	7.1297e-05
Irf1	1448436_a_at	Rapgef2	1452833_at	25		0.052712
Irf1	1448436_a_at	Rel	1420710_at	25		0.106717	yes	3.4086e-06
Irf1	1448436_a_at	Sertad2	1444645_at	25		0.111291	yes	1.6139e-09
Irf1	1448436_a_at	Skil	1452214_at	25	0.93849	0.132096	yes	8.1074e-05
Irf1	1448436_a_at	Slfn2	1450165_at	25	0.97264	0.062902	yes
Irf1	1448436_a_at	Stx11	1457780_at	25		0.129711
Irf1	1448436_a_at	Tank	1459668_at	25	0.99138	0.382331	yes	2.5177e-09
Irf1	1448436_a_at	Tlr2	1419132_at	25	0.97281	0.353929	yes	4.4397e-22
Irf1	1448436_a_at	Tnfaip2	1416273_at	25		0.360188	yes	1.1543e-06
Irf1	1448436_a_at	Trim13	1417888_at	25	0.96359	0.530171	yes	0.015569
Nfkb1	1427705_a_at	2610207I05Rik	1455657_at	13	0.94594	0.222783
Nfkb1	1427705_a_at	5730508B09Rik	1429678_at	13		0.047238
Nfkb1	1427705_a_at	9030607L20Rik	1430103_at	13		0.236527
Nfkb1	1427705_a_at	9030625A04Rik	1455263_at	13	0.96993	0.182021
Nfkb1	1427705_a_at	A030007L17Rik	1435695_a_at	13		0.15558
Nfkb1	1427705_a_at	A630077B13Rik	1436576_at	13	0.95455	0.22991
Nfkb1	1427705_a_at	AA467197	1434046_at	13	0.95743	0.014275
Nfkb1	1427705_a_at	Abtb2	1433453_a_at	13		0.126263
Nfkb1	1427705_a_at	AW112010	1434372_at	13		0.033097
Nfkb1	1427705_a_at	Azi2	1431822_a_at	13		0.152178
Nfkb1	1427705_a_at	BC004022	1418154_at	13		0.034014
Nfkb1	1427705_a_at	BC006779	1435454_a_at	13		0.107773	yes
Nfkb1	1427705_a_at	C80258	1440513_at	13		0.077493
Nfkb1	1427705_a_at	Car13	1421307_at	13	0.98006	0.125188
Nfkb1	1427705_a_at	Casp4	1449591_at	13	0.97967	0.113333	yes	1.0263e-05
Nfkb1	1427705_a_at	Ccl5	1418126_at	13	0.94708	0.203695	yes	0.0014726
Nfkb1	1427705_a_at	Cd274	1419714_at	13		0.281738
Nfkb1	1427705_a_at	Cd40	1460415_a_at	13	0.97145	0.025622
Nfkb1	1427705_a_at	Cd47	1449507_a_at	13		0.215743	yes	4.3851e-06
Nfkb1	1427705_a_at	Cybb	1436778_at	13	0.93726	0.185139
Nfkb1	1427705_a_at	Ddx58	1446457_at	13	0.98211	0.242943	yes	2.914e-05
Nfkb1	1427705_a_at	Edg2	1448606_at	13	0.96223	0.009916	yes	0.0014769
Nfkb1	1427705_a_at	Fas	1460251_at	13	0.96919	0.014044
Nfkb1	1427705_a_at	Fbs1	1451645_at	13		0.125229
Nfkb1	1427705_a_at	Fgl2	1421854_at	13	0.93187	0.037098
Nfkb1	1427705_a_at	Gbp2	1418240_at	13	0.91489	0.029045	yes	8.6359e-08
Nfkb1	1427705_a_at	Gbp3	1418392_a_at	13		0.164201	yes	0.00027848
Nfkb1	1427705_a_at	Gbp6	1425156_at	13	0.94882	0.160777
Nfkb1	1427705_a_at	Gch1	1420499_at	13	0.95146	0.038677
Nfkb1	1427705_a_at	Hck	1446553_at	13		0.05011
Nfkb1	1427705_a_at	Ifih1	1426276_at	13		0.271224
Nfkb1	1427705_a_at	Ifit1	1450783_at	13		0.310035	yes	0.00036564
Nfkb1	1427705_a_at	Jak2	1421065_at	13	0.97108	0.017251
Nfkb1	1427705_a_at	LOC432459	1443136_at	13		0.080076
Nfkb1	1427705_a_at	LOC553089	1444651_at	13		0.235608
Nfkb1	1427705_a_at	LOC672547	1419603_at	13		0.077519
Nfkb1	1427705_a_at	Mpa2l	1447927_at	13	0.98898	0.159835
Nfkb1	1427705_a_at	Mpa2l /// LOC626578 /// LOC673101	1438676_at	13		0.206107
Nfkb1	1427705_a_at	Mx2	1419676_at	13		0.280916	yes	8.6359e-05
Nfkb1	1427705_a_at	Myd88	1419272_at	13		0.083307	yes
Nfkb1	1427705_a_at	Nod1	1454733_at	13		0.062323
Nfkb1	1427705_a_at	Nrp2	1426528_at	13	0.94807	0.068822
Nfkb1	1427705_a_at	Oasl1	1424339_at	13	0.93491	0.411927	yes
Nfkb1	1427705_a_at	Otud5	1435573_at	13		0.018695
Nfkb1	1427705_a_at	Parp14	1432548_at	13		0.256893
Nfkb1	1427705_a_at	Pbef1	1417190_at	13		0.092977	yes	3.4487e-05
Nfkb1	1427705_a_at	Psme2	1417189_at	13	0.95783	0.072715	yes	0.00026053
Nfkb1	1427705_a_at	Rai12	1431411_a_at	13	0.91665	0.004732
Nfkb1	1427705_a_at	Rnf14	1422429_at	13	0.98859	0.05093
Nfkb1	1427705_a_at	Rsad2	1421008_at	13		0.337563
Nfkb1	1427705_a_at	Sertad1	1417406_at	13		0.070298	yes	1.2463e-06
Nfkb1	1427705_a_at	Slamf7	1453472_a_at	13		0.176589	yes	0.00062497
Nfkb1	1427705_a_at	Slc2a6	1434015_at	13	0.92013	0.117501	yes
Nfkb1	1427705_a_at	Slc31a2	1416654_at	13		0.201808	yes	0.0038187
Nfkb1	1427705_a_at	Slfn4	1427102_at	13		0.30569	yes	0.0006497
Nfkb1	1427705_a_at	Slfn8	1451655_at	13	0.91168	0.178023
Nfkb1	1427705_a_at	Snx10	1431055_a_at	13		0.085571
Nfkb1	1427705_a_at	Socs1	1450446_a_at	13		0.135715
Nfkb1	1427705_a_at	St3gal1	1418946_at	13		0.00593
Nfkb1	1427705_a_at	Tlr6	1421352_at	13	0.95566	0.058214	yes	0.00013693
Nfkb1	1427705_a_at	Traf2	1451233_at	13	0.95394	0.037713	yes	6.0912e-06
Nfkb1	1427705_a_at	Trex1	1450672_a_at	13	0.98435	0.316059	yes	0.00043503
Nfkb1	1427705_a_at	Usp25	1445861_at	13	0.9228	0.22872
Nfkb1	1427705_a_at	Zfp281	1460085_at	13	0.91351	0.159656	yes
Nfkb1	1427705_a_at	1200002N14Rik	1424524_at	17		0.022836	yes
Nfkb1	1427705_a_at	2400003C14Rik	1423837_at	17		0.34593		0.0025804
Nfkb1	1427705_a_at	2610027C15Rik	1454933_at	17		0.058662	yes
Nfkb1	1427705_a_at	2610027H17Rik	1442445_at	17		0.030487		0.00027161
Nfkb1	1427705_a_at	2700008B19Rik	1424686_at	17		0.063059
Nfkb1	1427705_a_at	3732413I11Rik	1452769_at	17	0.94349	0.117359
Nfkb1	1427705_a_at	9130005N14Rik	1417272_at	17	0.9908	0.362888	yes	0.0010935
Nfkb1	1427705_a_at	Acbd3	1428668_at	17	0.99584	0.233204	yes	1.7342e-11
Nfkb1	1427705_a_at	Anxa6	1429247_at	17		0.043363	yes
Nfkb1	1427705_a_at	B430201A12Rik	1455033_at	17		0.205022
Nfkb1	1427705_a_at	Batf	1419410_at	17	0.96955	0.140306	yes
Nfkb1	1427705_a_at	BB220380	1437956_at	17	0.95202	0.010718
Nfkb1	1427705_a_at	Cd38	1433741_at	17	0.97011	0.306059
Nfkb1	1427705_a_at	Cebpd	1423233_at	17		0.159553	yes
Nfkb1	1427705_a_at	Cp	1448734_at	17		0.135353
Nfkb1	1427705_a_at	Csf3r	1418806_at	17	0.94444	0.151895
Nfkb1	1427705_a_at	Dgkh	1457213_a_at	17		0.064306
Nfkb1	1427705_a_at	Dtx2	1421720_a_at	17		0.249686	yes
Nfkb1	1427705_a_at	Ebi3	1449222_at	17	0.9702	0.04575	yes	6.6019e-05
Nfkb1	1427705_a_at	Fpr1	1450808_at	17		0.389353
Nfkb1	1427705_a_at	Fpr-rs2	1422953_at	17		0.098319
Nfkb1	1427705_a_at	Fscn1	1416514_a_at	17	0.95413	0.012266
Nfkb1	1427705_a_at	Gpd2	1417434_at	17		0.020959
Nfkb1	1427705_a_at	Gpr18	1439141_at	17	0.95455	0.032141
Nfkb1	1427705_a_at	Gpr31c	1452408_at	17		0.171721
Nfkb1	1427705_a_at	Gyk	1422703_at	17		0.202315		2.2438e-07
Nfkb1	1427705_a_at	Hif1a	1457231_at	17		0.263971	yes
Nfkb1	1427705_a_at	Ifitm1	1424254_at	17		0.340529	yes
Nfkb1	1427705_a_at	Ift57	1418929_at	17	0.93499	0.008594
Nfkb1	1427705_a_at	Igf2bp2	1437103_at	17		0.140668
Nfkb1	1427705_a_at	Ikbke	1417813_at	17	0.98214	0.030555	yes
Nfkb1	1427705_a_at	Klf3	1429360_at	17		0.326567
Nfkb1	1427705_a_at	Lcn2	1427747_a_at	17	0.95416	0.365378
Nfkb1	1427705_a_at	Lztfl1	1417170_at	17		0.012699
Nfkb1	1427705_a_at	Mmp14	1416572_at	17	0.95416	0.268684	yes
Nfkb1	1427705_a_at	Mtdh	1434882_at	17		0.034824
Nfkb1	1427705_a_at	Notch1	1418634_at	17	0.94925	0.052854
Nfkb1	1427705_a_at	Pgs1	1454045_a_at	17		0.02928
Nfkb1	1427705_a_at	Pou2f2	1427725_a_at	17	0.94546	0.069837	yes
Nfkb1	1427705_a_at	Ppfibp2	1417801_a_at	17	0.93838	0.252468		0.0046228
Nfkb1	1427705_a_at	Psmd10	1436559_a_at	17	0.95247	0.156363
Nfkb1	1427705_a_at	Psmd11	1456059_at	17	0.95623	0.393336	yes
Nfkb1	1427705_a_at	Pstpip2	1455405_at	17		0.052644		0.00019895
Nfkb1	1427705_a_at	Rassf4	1444009_at	17		0.331159	yes
Nfkb1	1427705_a_at	Rhou	1449027_at	17		0.088065
Nfkb1	1427705_a_at	Riok3	1422650_a_at	17		0.110075
Nfkb1	1427705_a_at	Rnf24	1436101_at	17	0.94781	0.02088	yes
Nfkb1	1427705_a_at	Saa3	1450826_a_at	17		0.333272	yes
Nfkb1	1427705_a_at	Sema4c	1433920_at	17		0.214323
Nfkb1	1427705_a_at	Slc11a2	1452078_a_at	17	0.95208	0.265621
Nfkb1	1427705_a_at	Slc15a3	1420697_at	17		0.187035
Nfkb1	1427705_a_at	St7	1418967_a_at	17	0.90534	0.242488
Nfkb1	1427705_a_at	Tlr1	1449049_at	17		0.11651	yes	0.00056949
Nfkb1	1427705_a_at	Tmem2	1451458_at	17		0.02861
Nfkb1	1427705_a_at	Tnfrsf1b	1418099_at	17	0.96935	0.319353	yes
Nfkb1	1427705_a_at	Ube2z	1423949_at	17		0.020411		0.0031679
Nfkb1	1427705_a_at	Vasp	1451097_at	17		0.12791
Nfkb1	1427705_a_at	Znrf1	1424384_a_at	17		0.102585		4.8747e-05
Nfkb1	1427705_a_at	AI426953	1442018_at	28		0.918967
Nfkb1	1427705_a_at	Ccl3	1419561_at	28	0.91358	0.39239	yes	3.9984e-11
Nfkb1	1427705_a_at	Ccl4	1421578_at	28	0.9531	0.546057	yes
Nfkb1	1427705_a_at	Ccrl2	1427736_a_at	28	0.98952	0.51908	yes	0.0089506
Nfkb1	1427705_a_at	Ccrn4l	1425837_a_at	28	0.98898	0.69031	yes	4.9875e-08
Nfkb1	1427705_a_at	Cd83	1416111_at	28		0.724764	yes	6.8051e-05
Nfkb1	1427705_a_at	Cflar	1449317_at	28		0.407406	yes	0.00013301
Nfkb1	1427705_a_at	Clec4e	1420331_at	28	0.96248	0.431439
Nfkb1	1427705_a_at	Cxcl1	1419209_at	28	0.97748	0.891987	yes	3.1483e-09
Nfkb1	1427705_a_at	Cxcl2	1449984_at	28	0.98859	0.872509	yes	4.7991e-05
Nfkb1	1427705_a_at	Dusp1	1448830_at	28	0.90958	0.799578	yes	0.00066603
Nfkb1	1427705_a_at	Dusp2	1450698_at	28	0.95779	0.323533	yes	1.8253e-14
Nfkb1	1427705_a_at	Ier3	1419647_a_at	28	0.93806	0.185198	yes	0.00011578
Nfkb1	1427705_a_at	Junb	1415899_at	28	0.96057	0.707109	yes	0.0035171
Nfkb1	1427705_a_at	Klf6	1433508_at	28		0.859475
Nfkb1	1427705_a_at	Marcks	1430311_at	28	0.95176	0.623749	yes	0.005274
Nfkb1	1427705_a_at	Nfkbia	1448306_at	28	0.98895	0.720947	yes	1.3665e-05
Nfkb1	1427705_a_at	Nfkbiz	1448728_a_at	28	0.95413	0.764944
Nfkb1	1427705_a_at	Pde4b	1442700_at	28		0.564033	yes	0.00069622
Nfkb1	1427705_a_at	Pim1	1435458_at	28	0.98211	0.606096	yes	2.863e-11
Nfkb1	1427705_a_at	Pnrc1	1433668_at	28		0.693754
Nfkb1	1427705_a_at	Ptger4	1421073_a_at	28		0.723679	yes	0.00016637
Nfkb1	1427705_a_at	Socs3	1416576_at	28	0.97837	0.393435	yes	1.0124e-08
Nfkb1	1427705_a_at	Tnf	1419607_at	28	0.97048	0.849797	yes	2.5123e-06
Nfkb1	1427705_a_at	Tnfaip3	1433699_at	28	0.98004	0.620817	yes	0.00012444
Nfkb1	1427705_a_at	Zc3h12c	1444402_at	28		0.733943
Nfkb1	1427705_a_at	Zfand5	1416083_at	28		0.830715
Nfkb1	1427705_a_at	Zfp36	1452519_a_at	28	0.96254	0.881412	yes	5.2351e-05
