# Supplementary material for: Uncovering a Macrophage Transcriptional Program by Integrating Evidence from Motif Scanning and Expression Dynamics
Source: PLoS Comput Biol. 2008 Mar 21;4(3):e1000021. doi: 10.1371/journal.pcbi.1000021 (PMC2265556; doi:10.1371/journal.pcbi.1000021)
Supplement: Table S14 — ChIP-on-chip enrichment results for co-expressed gene clusters that are well-represented on the promoter array. Each row in the table gives results for the ChIP-on-chip assay for a particular cluster and for a particular TF target. Each row in the table is associated with a particular cluster and a particular TF target, for all pairings of p50/NFKB1 and IRF1 with the nine clusters for which at least 30% of the member genes were represented on the tiling array. The first column indicates the TF target. The second column gives the cluster number. The third column gives the number of genes on the ChIP-on-chip array for which binding was observed upstream of the transcription start site. The fourth column gives the number of genes within the cluster, that were represented on the ChIP-on-chip array. The fifth column gives the number of genes within the cluster that showed evidence of TF binding in the upstream region, in the ChIP-on-chip assay. The sixth column gives the fraction of genes in the cluster that are represented on the array. The seventh column gives the enrichment P value for the ChIP-on-chip hits within the cluster (see Materials and Methods, ChIP-on-chip Validation). The eighth column gives the motif match enrichment P value based on sequence scanning (see Materials and Methods, Promoter Scanning). The ninth column gives the P value based on the time-lagged correlation of expression profiles of the TF gene and the genes within the target cluster. The tenth column gives the average time lag, between the TF gene and the genes within the target cluster. The eleventh column gives the combined P value based on motif match enrichment and time-lagged correlation (see Equation 13). (0.02 MB XLS) [file pcbi.1000021.s032.xls]

## Sheet: Sheet1
TF Gene	Cluster	All Hit	Clust on Chip	Clust Hit	Frac on Chip	ChIP P-value	Scan P-value	Expression P-value	<theta>	Comb P-value
Irf1	13	1335	23	18	0.36	0.002287	3.419e-08	0.4802	77.5	3.107e-07
Irf1	15	1335	26	15	0.43	0.1988	0.2419	0.4397	38.4	0.3448
Irf1	17	1335	20	13	0.34	0.08795	0.3377	0.943	78.6	0.6828
Irf1	24	1335	18	10	0.45	0.3297	0.2379	0.1182	34.8	0.1285
Irf1	25	1335	22	18	0.59	0.000877	0.03921	0.03782	15.1	0.01114
Irf1	26	1335	16	10	0.46	0.1711	0.1533	0.9338	29.1	0.4213
Irf1	27	1335	19	16	0.63	0.0009754	0.3104	0.7543	35.3	0.574
Irf1	28	1335	21	19	0.75	3.593e-05	0.5568	0.2833	7.9	0.4491
Irf1	30	1335	9	4	0.35	0.7003	0.0422	0.8828	42.3	0.2977
Nfkb1	13	1351	23	18	0.36	0.001101	0.004767	0.003883	31.2	0.0002203
Nfkb1	15	1351	26	19	0.43	0.003235	0.01053	0.003975	2.5	0.0004639
Nfkb1	17	1351	20	11	0.34	0.2565	0.009573	0.005643	60.3	0.0005848
Nfkb1	24	1351	18	12	0.45	0.05429	0.001525	0.1866	5.5	0.002607
Nfkb1	25	1351	22	18	0.59	0.0004061	0.0005558	0.2398	4.3	0.001322
Nfkb1	26	1351	16	8	0.46	0.4489	0.192	0.9552	13.7	0.4944
Nfkb1	27	1351	19	15	0.63	0.002617	0.2198	0.4888	68.3	0.3472
Nfkb1	28	1351	21	20	0.75	1.074e-06	3.347e-05	0.842	25.7	0.0003234
Nfkb1	30	1351	9	5	0.35	0.3868	0.1315	0.7715	11.2	0.3336
